# Supplementary material for: Crystal structure of Al8.77Fe0.80Ni1.20Si0.23
Source: IUCrdata. 2026 Mar 19;11(Pt 3):x260266. doi: 10.1107/S241431462600266X (PMC13055986; doi:10.1107/S241431462600266X)
Supplement: Supplementary file 1 [file x-11-x260266-sup1.cif]

##############################################################################
#                                                                            #
# This CIF contains the data for a data article accepted for                 #
# publication in IUCrData. It conforms to the requirements of                #
# Notes for Authors for IUCrData, and has been                               #
# peer reviewed under the auspices of IUCrData.                              #
#                                                                            #
# Full details of the Crystallographic Information File format               #
# are given in the paper "The Crystallographic Information File (CIF):       #
# a New Standard Archive File for Crystallography" by S. R. Hall, F. H.      #
# Allen and I. D. Brown [Acta Cryst. (1991), A47, 655-685].                  #
#                                                                            #
# The current version of the core CIF dictionary is obtainable from          #
# ftp://ftp.iucr.org/pub/cif_core.dic.                                       #
#                                                                            #
# Software is freely available for graphical display of the structure(s)     #
# in this CIF. For information consult the CIF software page                 #
# http://www.iucr.org/resources/cif/software.                                #
#                                                                            #
# This file may be used for bona fide research purposes within the           #
# scientific community so long as proper attribution is given to the data    # 
# article from which it was obtained.                                        #
#                                                                            #
##############################################################################
data_I
_audit_creation_method     SHELXL-2019/1
_journal_date_recd_electronic     2026-01-07
_journal_date_accepted     2026-03-11
_journal_name_full     'IUCrData'
_journal_year     2026
_journal_volume     11
_journal_issue      1
_journal_page_first     0
_journal_page_last     0
_journal_paper_category     HI
_journal_paper_doi     10.1107/S241431462600266X
_journal_coeditor_code     BH4102
_publ_contact_author_name     'Changzeng Fan'
_publ_contact_author_address
;
State Key Laboratory of Metastable Materials Science and Technology
Yanshan University
Qinhuangdao 066004
People's Republic of China
Hebei Key Lab for Optimizing Metal Product Technology and Performance
Yanshan University
Qinhuangdao 066004
People's Republic of China
;
_publ_contact_author_email     chzfan@ysu.edu.cn
_publ_contact_author_fax     ?
_publ_contact_author_phone     ?
_publ_section_title
;
Crystal structure of Al~8.77~Fe~0.80~Ni~1.20~Si~0.23~
;
loop_
    _publ_author_name
    _publ_author_footnote
    _publ_author_address
    "Chen, Mei" .
;
State Key Laboratory of Metastable Materials Science and Technology
Yanshan University
Qinhuangdao 066004
People's Republic of China
;
    "Fan, Changzeng" .
;
State Key Laboratory of Metastable Materials Science and Technology
Yanshan University
Qinhuangdao 066004
People's Republic of China
Hebei Key Lab for Optimizing Metal Product Technology and Performance
Yanshan University
Qinhuangdao 066004
People's Republic of China
;
    "Wen, Bin" .
;
State Key Laboratory of Metastable Materials Science and Technology
Yanshan University
Qinhuangdao 066004
People's Republic of China
;
    "Zhang, Lifeng" .
;
State Key Laboratory of Metastable Materials Science and Technology
Yanshan University
Qinhuangdao 066004
People's Republic of China
School of Mechanical and Materials Engineering
North China University of Technology
Beijing 100144
People's Republic of China
;
_publ_section_synopsis
;
The Al~8.77~Fe~0.80~Ni~1.20~Si~0.23~ phase, obtained <i>via</i> high-pressure
sintering of an Al-rich prealloy (nominal composition
Al~78.08~Fe~8.65~Ni~8.69~Si~4.58~), is characterized as a novel phase in the
Al---Si---Ni---Fe quaternary system.
;
_chemical_name_systematic
;
Aluminium iron nickel silicate
;
_chemical_name_common     ?
_chemical_formula_moiety     'Al8.77 Fe0.80 Ni1.20 Si0.23'
_chemical_formula_sum     'Al8.77 Fe0.80 Ni1.20 Si0.23'
_chemical_formula_iupac     'Al8.77 Fe0.80 Ni1.20 Si0.23'
_chemical_formula_weight     358.20
_chemical_melting_point     ?
_space_group_crystal_system     monoclinic
_space_group_name_H-M_alt     'P 21/c'
_space_group_name_Hall     '-P 2ybc'
loop_
    _space_group_symop_operation_xyz
    'x, y, z'
    '-x, y+1/2, -z+1/2'
    '-x, -y, -z'
    'x, -y-1/2, z-1/2'
_cell_length_a     6.2093(9)
_cell_length_b     6.2579(9)
_cell_length_c     8.5661(12)
_cell_angle_alpha     90
_cell_angle_beta     94.877(5)
_cell_angle_gamma     90
_cell_volume     331.65(8)
_cell_formula_units_Z     2
_cell_measurement_reflns_used     2687
_cell_measurement_theta_min     3.29
_cell_measurement_theta_max     26.75
_cell_measurement_temperature     296(2)
_exptl_crystal_description     lump
_exptl_crystal_colour     grey
_exptl_crystal_size_max     0.08
_exptl_crystal_size_mid     0.07
_exptl_crystal_size_min     0.06
_exptl_crystal_density_diffrn     3.587
_exptl_crystal_density_meas     ?
_exptl_crystal_density_method     ?
_exptl_crystal_F_000     343
_exptl_absorpt_coefficient_mu     6.242
_exptl_absorpt_correction_type     multi-scan
_exptl_absorpt_process_details
;
(SADABS; Krause <i>et al.</i>,  2015)
;
_exptl_absorpt_correction_T_min     0.5994
_exptl_absorpt_correction_T_max     0.7456
_diffrn_ambient_temperature     296(2)
_diffrn_source     ?
_diffrn_radiation_type     MoK\a
_diffrn_radiation_wavelength     0.71073
_diffrn_measurement_device_type     'Bruker D8 Venture Photon 100 CMOS'
_diffrn_measurement_method     'phi and omega scans'
_diffrn_detector_area_resol_mean     ?
_diffrn_reflns_number     7812
_diffrn_reflns_av_R_equivalents     0.0982
_diffrn_reflns_av_unetI/netI     0.0519
_diffrn_reflns_theta_min     3.293
_diffrn_reflns_theta_max     27.533
_diffrn_reflns_theta_full     25.242
_diffrn_measured_fraction_theta_max     1.000
_diffrn_measured_fraction_theta_full     1.000
_diffrn_reflns_limit_h_min     -8
_diffrn_reflns_limit_h_max     8
_diffrn_reflns_limit_k_min     -8
_diffrn_reflns_limit_k_max     8
_diffrn_reflns_limit_l_min     -11
_diffrn_reflns_limit_l_max     11
_refine_special_details     ?
_reflns_number_total     769
_reflns_number_gt     606
_reflns_threshold_expression     'I > 2\s(I)'
_refine_ls_structure_factor_coef     Fsqd
_refine_ls_matrix_type     full
_refine_ls_R_factor_all     0.0636
_refine_ls_R_factor_gt     0.0372
_refine_ls_wR_factor_gt     0.0636
_refine_ls_wR_factor_ref     0.0701
_refine_ls_goodness_of_fit_ref     1.075
_refine_ls_restrained_S_all     1.075
_refine_ls_number_reflns     769
_refine_ls_number_parameters     54
_refine_ls_number_restraints     0
_refine_ls_hydrogen_treatment     undef
_refine_ls_weighting_scheme     calc
_refine_ls_weighting_details
              'w=1/[\s^2^(Fo^2^)+(0.0247P)^2^+0.9238P] where P=(Fo^2^+2Fc^2^)/3'
_atom_sites_solution_hydrogens     .
_atom_sites_solution_primary     dual
_atom_sites_solution_secondary     difmap
_refine_ls_shift/su_max     0.000
_refine_ls_shift/su_mean     0.000
_refine_diff_density_max     0.734
_refine_diff_density_min     -0.682
_refine_ls_extinction_method     none
_refine_ls_extinction_coef     .
loop_
    _atom_type_symbol
    _atom_type_description
    _atom_type_scat_dispersion_real
    _atom_type_scat_dispersion_imag
    _atom_type_scat_source
    'Al' 'Al' 0.0645 0.0514
                         'International Tables Vol C Tables 4.2.6.8 and 6.1.1.4'
    'Fe' 'Fe' 0.3463 0.8444
                         'International Tables Vol C Tables 4.2.6.8 and 6.1.1.4'
    'Ni' 'Ni' 0.3393 1.1124
                         'International Tables Vol C Tables 4.2.6.8 and 6.1.1.4'
    'Si' 'Si' 0.0817 0.0704
                         'International Tables Vol C Tables 4.2.6.8 and 6.1.1.4'
_computing_data_collection
;
APEX5 (Bruker, 2023)
;
_computing_cell_refinement
;
APEX5 (Bruker, 2023)
;
_computing_data_reduction
;
APEX5 and SAINT (Bruker, 2023)
;
_computing_structure_solution
;
<i>SHELXT</i> (Sheldrick, 2015<i>a</i>)
;
_computing_structure_refinement
;
<i>SHELXT</i> (Sheldrick, 2015<i>b</i>)
;
_computing_molecular_graphics
;
DIAMOND (Brandenburg & Putz, 2017)
;
_computing_publication_material
;
publCIF (Westrip, 2010)
;
loop_
    _atom_site_type_symbol
    _atom_site_label
    _atom_site_fract_x
    _atom_site_fract_y
    _atom_site_fract_z
    _atom_site_U_iso_or_equiv
    _atom_site_adp_type
    _atom_site_calc_flag
    _atom_site_occupancy
    _atom_site_disorder_assembly
    _atom_site_disorder_group
    Al Al1 0.0887(2) 0.7113(2) 0.22978(17) 0.0100(4) Uani d 1 . .
    Al Al2 0.2136(2) 0.3882(2) 0.04319(17) 0.0103(4) Uani d 1 . .
    Al Al3 0.4038(2) 0.0285(2) 0.26814(17) 0.0107(6) Uani d 0.88(10) A 1
    Si Si3 0.4038(2) 0.0285(2) 0.26814(17) 0.0107(6) Uani d 0.12(10) A 2
    Al Al4 0.6089(2) 0.1934(2) 0.00355(17) 0.0091(4) Uani d 1 . .
    Ni Ni1 0.26441(10) 0.37995(10) 0.33345(7) 0.0071(2) Uani d 0.60(4) A 1
    Fe Fe1 0.26441(10) 0.37995(10) 0.33345(7) 0.0071(2) Uani d 0.40(4) A 2
    Al Al5 0.000000 0.000000 0.000000 0.0140(5) Uani d 1 A .
loop_
    _atom_site_aniso_label
    _atom_site_aniso_U_11
    _atom_site_aniso_U_22
    _atom_site_aniso_U_33
    _atom_site_aniso_U_12
    _atom_site_aniso_U_13
    _atom_site_aniso_U_23
    Al1 0.0075(8) 0.0099(8) 0.0121(8) 0.0032(6) -0.0011(6) 0.0023(6)
    Al2 0.0095(8) 0.0109(8) 0.0104(8) 0.0009(6) 0.0006(6) -0.0026(6)
    Al3 0.0101(9) 0.0095(9) 0.0127(10) 0.0018(6) 0.0022(6) -0.0021(6)
    Si3 0.0101(9) 0.0095(9) 0.0127(10) 0.0018(6) 0.0022(6) -0.0021(6)
    Al4 0.0086(7) 0.0077(7) 0.0106(8) 0.0005(6) -0.0010(6) -0.0001(6)
    Ni1 0.0060(4) 0.0068(4) 0.0085(4) -0.0005(3) -0.0002(2) 0.0007(3)
    Fe1 0.0060(4) 0.0068(4) 0.0085(4) -0.0005(3) -0.0002(2) 0.0007(3)
    Al5 0.0151(11) 0.0088(11) 0.0196(12) 0.0002(9) 0.0115(9) 0.0017(9)
_geom_special_details     ?
loop_
    _geom_bond_atom_site_label_1
    _geom_bond_atom_site_label_2
    _geom_bond_site_symmetry_2
    _geom_bond_distance
    _geom_bond_publ_flag
    Al1 Ni1 2 2.4521(16) ?
    Al1 Fe1 . 2.4727(16) ?
    Al1 Ni1 . 2.4727(16) ?
    Al1 Al5 1_565 2.6938(15) ?
    Al1 Al2 . 2.730(2) ?
    Al1 Al5 2 2.7618(15) ?
    Al1 Al3 1_565 2.787(2) ?
    Al1 Al4 2_655 2.833(2) ?
    Al1 Al4 3_665 2.918(2) ?
    Al1 Al2 3_565 2.938(2) ?
    Al2 Fe1 . 2.4801(17) ?
    Al2 Ni1 . 2.4801(17) ?
    Al2 Ni1 4_565 2.4980(16) ?
    Al2 Al3 4_565 2.773(2) ?
    Al2 Al5 . 2.7774(15) ?
    Al2 Al4 . 2.787(2) ?
    Al2 Al4 3_665 2.882(2) ?
    Al2 Al3 2_655 2.894(2) ?
    Al3 Ni1 . 2.4456(15) ?
    Al3 Ni1 2_645 2.4842(15) ?
    Al3 Al4 3_655 2.706(2) ?
    Al3 Al4 2_645 2.873(2) ?
    Al3 Al4 4_566 2.878(2) ?
    Al3 Al4 . 2.884(2) ?
    Si3 Fe1 . 2.4456(15) ?
    Si3 Al4 3_655 2.706(2) ?
    Si3 Al4 2_645 2.873(2) ?
    Si3 Al4 4_566 2.878(2) ?
    Si3 Al4 . 2.884(2) ?
    Al4 Ni1 2_645 2.4960(16) ?
    Al4 Ni1 4_565 2.5260(16) ?
    Al4 Al5 1_655 2.7158(15) ?
    Al4 Al4 3_655 2.772(3) ?
    Ni1 Al5 2 2.3861(7) ?
    Fe1 Al5 2 2.3861(7) ?
loop_
    _geom_angle_atom_site_label_1
    _geom_angle_atom_site_label_2
    _geom_angle_atom_site_label_3
    _geom_angle_site_symmetry_1
    _geom_angle_site_symmetry_3
    _geom_angle
    _geom_angle_publ_flag
    Ni1 Al1 Ni1 2 . 143.05(6) ?
    Ni1 Al1 Al5 2 1_565 55.01(3) ?
    Ni1 Al1 Al5 . 1_565 151.81(6) ?
    Ni1 Al1 Al2 2 . 118.85(7) ?
    Fe1 Al1 Al2 . . 56.67(5) ?
    Ni1 Al1 Al2 . . 56.67(5) ?
    Al5 Al1 Al2 1_565 . 96.86(6) ?
    Ni1 Al1 Al5 2 2 98.79(5) ?
    Fe1 Al1 Al5 . 2 53.90(3) ?
    Ni1 Al1 Al5 . 2 53.90(3) ?
    Al5 Al1 Al5 1_565 2 152.94(6) ?
    Al2 Al1 Al5 . 2 102.88(6) ?
    Ni1 Al1 Al3 2 1_565 108.97(6) ?
    Ni1 Al1 Al3 . 1_565 105.73(6) ?
    Al5 Al1 Al3 1_565 1_565 72.93(5) ?
    Al2 Al1 Al3 . 1_565 111.41(6) ?
    Al5 Al1 Al3 2 1_565 115.49(6) ?
    Ni1 Al1 Al4 2 2_655 135.55(7) ?
    Ni1 Al1 Al4 . 2_655 55.63(4) ?
    Al5 Al1 Al4 1_565 2_655 134.11(6) ?
    Al2 Al1 Al4 . 2_655 103.95(6) ?
    Al5 Al1 Al4 2 2_655 58.06(4) ?
    Al3 Al1 Al4 1_565 2_655 61.49(5) ?
    Ni1 Al1 Al4 2 3_665 112.10(6) ?
    Ni1 Al1 Al4 . 3_665 97.32(6) ?
    Al5 Al1 Al4 1_565 3_665 57.72(4) ?
    Al2 Al1 Al4 . 3_665 61.25(5) ?
    Al5 Al1 Al4 2 3_665 149.07(6) ?
    Al3 Al1 Al4 1_565 3_665 56.57(5) ?
    Al4 Al1 Al4 2_655 3_665 98.02(6) ?
    Ni1 Al1 Al2 2 3_565 54.31(4) ?
    Ni1 Al1 Al2 . 3_565 109.91(6) ?
    Al5 Al1 Al2 1_565 3_565 58.91(4) ?
    Al2 Al1 Al2 . 3_565 64.61(6) ?
    Al5 Al1 Al2 2 3_565 113.96(6) ?
    Al3 Al1 Al2 1_565 3_565 129.75(7) ?
    Al4 Al1 Al2 2_655 3_565 165.48(7) ?
    Al4 Al1 Al2 3_665 3_565 84.43(6) ?
    Ni1 Al2 Ni1 . 4_565 133.95(6) ?
    Fe1 Al2 Al1 . . 56.41(5) ?
    Ni1 Al2 Al1 . . 56.41(5) ?
    Ni1 Al2 Al1 4_565 . 167.97(7) ?
    Ni1 Al2 Al3 . 4_565 145.96(7) ?
    Ni1 Al2 Al3 4_565 4_565 54.99(4) ?
    Al1 Al2 Al3 . 4_565 121.39(7) ?
    Fe1 Al2 Al5 . . 97.70(5) ?
    Ni1 Al2 Al5 . . 97.70(5) ?
    Ni1 Al2 Al5 4_565 . 53.47(3) ?
    Al1 Al2 Al5 . . 124.72(6) ?
    Al3 Al2 Al5 4_565 . 106.51(6) ?
    Fe1 Al2 Al4 . . 94.29(6) ?
    Ni1 Al2 Al4 . . 94.29(6) ?
    Ni1 Al2 Al4 4_565 . 56.78(4) ?
    Al1 Al2 Al4 . . 133.79(7) ?
    Al3 Al2 Al4 4_565 . 62.33(5) ?
    Al5 Al2 Al4 . . 90.96(5) ?
    Ni1 Al2 Al4 . 3_665 98.08(6) ?
    Ni1 Al2 Al4 4_565 3_665 115.93(6) ?
    Al1 Al2 Al4 . 3_665 62.58(5) ?
    Al3 Al2 Al4 4_565 3_665 61.04(5) ?
    Al5 Al2 Al4 . 3_665 163.76(6) ?
    Al4 Al2 Al4 . 3_665 91.67(6) ?
    Ni1 Al2 Al3 . 2_655 54.41(4) ?
    Ni1 Al2 Al3 4_565 2_655 117.23(6) ?
    Al1 Al2 Al3 . 2_655 73.08(6) ?
    Al3 Al2 Al3 4_565 2_655 91.65(6) ?
    Al5 Al2 Al3 . 2_655 134.41(6) ?
    Al4 Al2 Al3 . 2_655 60.72(5) ?
    Al4 Al2 Al3 3_665 2_655 59.76(5) ?
    Ni1 Al2 Al1 . 3_565 144.26(6) ?
    Ni1 Al2 Al1 4_565 3_565 52.87(4) ?
    Al1 Al2 Al1 . 3_565 115.39(6) ?
    Al3 Al2 Al1 4_565 3_565 69.70(5) ?
    Al5 Al2 Al1 . 3_565 56.15(4) ?
    Al4 Al2 Al1 . 3_565 108.67(6) ?
    Al4 Al2 Al1 3_665 3_565 107.94(6) ?
    Al3 Al2 Al1 2_655 3_565 161.34(7) ?
    Ni1 Al3 Ni1 . 2_645 137.46(7) ?
    Ni1 Al3 Al4 . 3_655 132.33(7) ?
    Ni1 Al3 Al4 2_645 3_655 58.06(4) ?
    Ni1 Al3 Al2 . 4_566 56.78(4) ?
    Ni1 Al3 Al2 2_645 4_566 142.53(7) ?
    Al4 Al3 Al2 3_655 4_566 147.55(7) ?
    Ni1 Al3 Al1 . 1_545 114.14(6) ?
    Ni1 Al3 Al1 2_645 1_545 106.68(6) ?
    Al4 Al3 Al1 3_655 1_545 64.16(5) ?
    Al2 Al3 Al1 4_566 1_545 83.61(6) ?
    Ni1 Al3 Al4 . 2_645 118.03(6) ?
    Ni1 Al3 Al4 2_645 2_645 92.11(6) ?
    Al4 Al3 Al4 3_655 2_645 102.15(5) ?
    Al2 Al3 Al4 4_566 2_645 61.35(5) ?
    Al1 Al3 Al4 1_545 2_645 60.05(5) ?
    Ni1 Al3 Al4 . 4_566 55.95(4) ?
    Ni1 Al3 Al4 2_645 4_566 98.09(6) ?
    Al4 Al3 Al4 3_655 4_566 153.13(6) ?
    Al2 Al3 Al4 4_566 4_566 59.07(5) ?
    Al1 Al3 Al4 1_545 4_566 141.07(7) ?
    Al4 Al3 Al4 2_645 4_566 90.02(6) ?
    Ni1 Al3 Al4 . . 92.66(6) ?
    Ni1 Al3 Al4 2_645 . 54.81(4) ?
    Al4 Al3 Al4 3_655 . 59.35(6) ?
    Al2 Al3 Al4 4_566 . 148.10(7) ?
    Al1 Al3 Al4 1_545 . 120.99(7) ?
    Al4 Al3 Al4 2_645 . 146.70(7) ?
    Al4 Al3 Al4 4_566 . 97.79(5) ?
    Ni1 Al3 Al2 . 2_645 115.77(6) ?
    Ni1 Al3 Al2 2_645 2_645 54.27(4) ?
    Al4 Al3 Al2 3_655 2_645 106.69(6) ?
    Al2 Al3 Al2 4_566 2_645 88.35(6) ?
    Al1 Al3 Al2 1_545 2_645 112.61(6) ?
    Al4 Al3 Al2 2_645 2_645 57.80(5) ?
    Al4 Al3 Al2 4_566 2_645 59.90(5) ?
    Al4 Al3 Al2 . 2_645 98.68(6) ?
    Al4 Si3 Al2 3_655 4_566 147.55(7) ?
    Al4 Si3 Al1 3_655 1_545 64.16(5) ?
    Al2 Si3 Al1 4_566 1_545 83.61(6) ?
    Al4 Si3 Al4 3_655 2_645 102.15(5) ?
    Al2 Si3 Al4 4_566 2_645 61.35(5) ?
    Al1 Si3 Al4 1_545 2_645 60.05(5) ?
    Al4 Si3 Al4 3_655 4_566 153.13(6) ?
    Al2 Si3 Al4 4_566 4_566 59.07(5) ?
    Al1 Si3 Al4 1_545 4_566 141.07(7) ?
    Al4 Si3 Al4 2_645 4_566 90.02(6) ?
    Fe1 Si3 Al4 . . 92.66(6) ?
    Al4 Si3 Al4 3_655 . 59.35(6) ?
    Al2 Si3 Al4 4_566 . 148.10(7) ?
    Al1 Si3 Al4 1_545 . 120.99(7) ?
    Al4 Si3 Al4 2_645 . 146.70(7) ?
    Al4 Si3 Al4 4_566 . 97.79(5) ?
    Al4 Si3 Al2 3_655 2_645 106.69(6) ?
    Al2 Si3 Al2 4_566 2_645 88.35(6) ?
    Al1 Si3 Al2 1_545 2_645 112.61(6) ?
    Al4 Si3 Al2 2_645 2_645 57.80(5) ?
    Al4 Si3 Al2 4_566 2_645 59.90(5) ?
    Al4 Si3 Al2 . 2_645 98.68(6) ?
    Ni1 Al4 Ni1 2_645 4_565 113.01(6) ?
    Ni1 Al4 Al3 2_645 3_655 93.58(6) ?
    Ni1 Al4 Al3 4_565 3_655 56.57(5) ?
    Ni1 Al4 Al5 2_645 1_655 54.30(3) ?
    Ni1 Al4 Al5 4_565 1_655 128.81(6) ?
    Al3 Al4 Al5 3_655 1_655 73.87(5) ?
    Ni1 Al4 Al4 2_645 3_655 57.02(5) ?
    Ni1 Al4 Al4 4_565 3_655 55.99(5) ?
    Al3 Al4 Al4 3_655 3_655 63.53(6) ?
    Al5 Al4 Al4 1_655 3_655 92.61(7) ?
    Ni1 Al4 Al2 2_645 . 120.96(6) ?
    Ni1 Al4 Al2 4_565 . 55.83(5) ?
    Al3 Al4 Al2 3_655 . 111.57(7) ?
    Al5 Al4 Al2 1_655 . 173.66(7) ?
    Al4 Al4 Al2 3_655 . 87.21(7) ?
    Ni1 Al4 Al1 2_645 2_645 54.85(4) ?
    Ni1 Al4 Al1 4_565 2_645 160.56(7) ?
    Al3 Al4 Al1 3_655 2_645 133.06(7) ?
    Al5 Al4 Al1 1_655 2_645 59.65(4) ?
    Al4 Al4 Al1 3_655 2_645 109.93(8) ?
    Al2 Al4 Al1 . 2_645 114.50(7) ?
    Ni1 Al4 Al3 2_645 2_655 102.61(6) ?
    Ni1 Al4 Al3 4_565 2_655 117.03(6) ?
    Al3 Al4 Al3 3_655 2_655 163.69(7) ?
    Al5 Al4 Al3 1_655 2_655 114.16(6) ?
    Al4 Al4 Al3 3_655 2_655 127.65(8) ?
    Al2 Al4 Al3 . 2_655 61.48(5) ?
    Al1 Al4 Al3 2_645 2_655 58.46(5) ?
    Ni1 Al4 Al3 2_645 4_565 165.23(7) ?
    Ni1 Al4 Al3 4_565 4_565 53.34(4) ?
    Al3 Al4 Al3 3_655 4_565 74.27(4) ?
    Al5 Al4 Al3 1_655 4_565 127.21(6) ?
    Al4 Al4 Al3 3_655 4_565 109.07(8) ?
    Al2 Al4 Al3 . 4_565 58.60(5) ?
    Al1 Al4 Al3 2_645 4_565 139.88(7) ?
    Al3 Al4 Al3 2_655 4_565 89.98(6) ?
    Ni1 Al4 Al2 2_645 3_665 133.30(7) ?
    Ni1 Al4 Al2 4_565 3_665 113.59(6) ?
    Al3 Al4 Al2 3_655 3_665 109.29(6) ?
    Al5 Al4 Al2 1_655 3_665 92.90(5) ?
    Al4 Al4 Al2 3_655 3_665 169.21(9) ?
    Al2 Al4 Al2 . 3_665 88.33(6) ?
    Al1 Al4 Al2 2_645 3_665 80.86(6) ?
    Al3 Al4 Al2 2_655 3_665 57.62(5) ?
    Al3 Al4 Al2 4_565 3_665 60.33(5) ?
    Ni1 Al4 Al3 2_645 . 54.43(4) ?
    Ni1 Al4 Al3 4_565 . 88.81(5) ?
    Al3 Al4 Al3 3_655 . 120.65(6) ?
    Al5 Al4 Al3 1_655 . 107.72(6) ?
    Al4 Al4 Al3 3_655 . 57.12(6) ?
    Al2 Al4 Al3 . . 66.94(5) ?
    Al1 Al4 Al3 2_645 . 71.77(6) ?
    Al3 Al4 Al3 2_655 . 71.74(4) ?
    Al3 Al4 Al3 4_565 . 124.64(7) ?
    Al2 Al4 Al3 3_665 . 129.35(7) ?
    Al5 Al4 Si3 1_655 . 107.72(6) ?
    Al4 Al4 Si3 3_655 . 57.12(6) ?
    Al2 Al4 Si3 . . 66.94(5) ?
    Al1 Al4 Si3 2_645 . 71.77(6) ?
    Al2 Al4 Si3 3_665 . 129.35(7) ?
    Al5 Ni1 Al3 2 . 134.01(4) ?
    Al5 Ni1 Al1 2 2_545 67.65(4) ?
    Al3 Ni1 Al1 . 2_545 83.66(5) ?
    Al5 Ni1 Al1 2 . 69.25(4) ?
    Al3 Ni1 Al1 . . 145.68(6) ?
    Al1 Ni1 Al1 2_545 . 85.56(3) ?
    Al5 Ni1 Al2 2 . 123.88(4) ?
    Al3 Ni1 Al2 . . 78.86(5) ?
    Al1 Ni1 Al2 2_545 . 75.66(5) ?
    Al1 Ni1 Al2 . . 66.91(5) ?
    Al5 Ni1 Al3 2 2_655 136.46(4) ?
    Al3 Ni1 Al3 . 2_655 86.35(3) ?
    Al1 Ni1 Al3 2_545 2_655 146.76(6) ?
    Al1 Ni1 Al3 . 2_655 85.07(5) ?
    Al2 Ni1 Al3 . 2_655 71.32(5) ?
    Al5 Ni1 Al4 2 2_655 67.55(4) ?
    Al3 Ni1 Al4 . 2_655 137.22(6) ?
    Al1 Ni1 Al4 2_545 2_655 134.03(5) ?
    Al1 Ni1 Al4 . 2_655 69.52(5) ?
    Al2 Ni1 Al4 . 2_655 123.48(5) ?
    Al3 Ni1 Al4 2_655 2_655 70.77(5) ?
    Al5 Ni1 Al2 2 4_566 69.27(4) ?
    Al3 Ni1 Al2 . 4_566 68.24(5) ?
    Al1 Ni1 Al2 2_545 4_566 72.81(5) ?
    Al1 Ni1 Al2 . 4_566 137.97(5) ?
    Al2 Ni1 Al2 . 4_566 136.22(4) ?
    Al3 Ni1 Al2 2_655 4_566 131.50(5) ?
    Al4 Ni1 Al2 2_655 4_566 100.29(6) ?
    Al5 Ni1 Al4 2 4_566 107.72(4) ?
    Al3 Ni1 Al4 . 4_566 70.71(5) ?
    Al1 Ni1 Al4 2_545 4_566 138.31(6) ?
    Al1 Ni1 Al4 . 4_566 133.30(5) ?
    Al2 Ni1 Al4 . 4_566 127.69(5) ?
    Al3 Ni1 Al4 2_655 4_566 65.36(5) ?
    Al4 Ni1 Al4 2_655 4_566 66.99(6) ?
    Al2 Ni1 Al4 4_566 4_566 67.39(5) ?
    Al5 Fe1 Si3 2 . 134.01(4) ?
    Al5 Fe1 Al1 2 2_545 67.65(4) ?
    Al5 Fe1 Al1 2 . 69.25(4) ?
    Si3 Fe1 Al1 . . 145.68(6) ?
    Al1 Fe1 Al1 2_545 . 85.56(3) ?
    Al5 Fe1 Al2 2 . 123.88(4) ?
    Si3 Fe1 Al2 . . 78.86(5) ?
    Al1 Fe1 Al2 2_545 . 75.66(5) ?
    Al1 Fe1 Al2 . . 66.91(5) ?
    Al5 Fe1 Al4 2 2_655 67.55(4) ?
    Al1 Fe1 Al4 2_545 2_655 134.03(5) ?
    Al1 Fe1 Al4 . 2_655 69.52(5) ?
    Al2 Fe1 Al4 . 2_655 123.48(5) ?
    Al5 Fe1 Al2 2 4_566 69.27(4) ?
    Al1 Fe1 Al2 2_545 4_566 72.81(5) ?
    Al1 Fe1 Al2 . 4_566 137.97(5) ?
    Al2 Fe1 Al2 . 4_566 136.22(4) ?
    Al4 Fe1 Al2 2_655 4_566 100.29(6) ?
    Al5 Fe1 Al4 2 4_566 107.72(4) ?
    Al1 Fe1 Al4 2_545 4_566 138.31(6) ?
    Al1 Fe1 Al4 . 4_566 133.30(5) ?
    Al2 Fe1 Al4 . 4_566 127.69(5) ?
    Al4 Fe1 Al4 2_655 4_566 66.99(6) ?
    Al2 Fe1 Al4 4_566 4_566 67.39(5) ?
    Ni1 Al5 Ni1 4_565 2_545 180.00(4) ?
    Ni1 Al5 Al1 4_565 1_545 122.66(3) ?
    Ni1 Al5 Al1 2_545 1_545 57.34(3) ?
    Ni1 Al5 Al1 4_565 3_565 57.34(3) ?
    Ni1 Al5 Al1 2_545 3_565 122.66(3) ?
    Al1 Al5 Al1 1_545 3_565 180.0 ?
    Ni1 Al5 Al4 4_565 3_655 58.15(3) ?
    Ni1 Al5 Al4 2_545 3_655 121.85(3) ?
    Al1 Al5 Al4 1_545 3_655 65.28(4) ?
    Al1 Al5 Al4 3_565 3_655 114.72(4) ?
    Ni1 Al5 Al4 4_565 1_455 121.85(3) ?
    Ni1 Al5 Al4 2_545 1_455 58.15(3) ?
    Al1 Al5 Al4 1_545 1_455 114.72(4) ?
    Al1 Al5 Al4 3_565 1_455 65.28(4) ?
    Al4 Al5 Al4 3_655 1_455 180.00(3) ?
    Ni1 Al5 Al1 4_565 2_545 123.15(3) ?
    Ni1 Al5 Al1 2_545 2_545 56.85(3) ?
    Al1 Al5 Al1 1_545 2_545 75.622(19) ?
    Al1 Al5 Al1 3_565 2_545 104.378(19) ?
    Al4 Al5 Al1 3_655 2_545 117.72(4) ?
    Al4 Al5 Al1 1_455 2_545 62.28(4) ?
    Ni1 Al5 Al1 4_565 4_565 56.85(3) ?
    Ni1 Al5 Al1 2_545 4_565 123.15(3) ?
    Al1 Al5 Al1 1_545 4_565 104.378(19) ?
    Al1 Al5 Al1 3_565 4_565 75.622(19) ?
    Al4 Al5 Al1 3_655 4_565 62.28(4) ?
    Al4 Al5 Al1 1_455 4_565 117.72(4) ?
    Al1 Al5 Al1 2_545 4_565 180.00(3) ?
    Ni1 Al5 Al2 4_565 3 122.74(3) ?
    Ni1 Al5 Al2 2_545 3 57.26(3) ?
    Al1 Al5 Al2 1_545 3 64.94(4) ?
    Al1 Al5 Al2 3_565 3 115.06(4) ?
    Al4 Al5 Al2 3_655 3 91.48(4) ?
    Al4 Al5 Al2 1_455 3 88.52(4) ?
    Al1 Al5 Al2 2_545 3 113.79(4) ?
    Al1 Al5 Al2 4_565 3 66.21(4) ?
    Ni1 Al5 Al2 4_565 . 57.26(3) ?
    Ni1 Al5 Al2 2_545 . 122.74(3) ?
    Al1 Al5 Al2 1_545 . 115.06(4) ?
    Al1 Al5 Al2 3_565 . 64.94(4) ?
    Al4 Al5 Al2 3_655 . 88.52(4) ?
    Al4 Al5 Al2 1_455 . 91.48(4) ?
    Al1 Al5 Al2 2_545 . 66.21(4) ?
    Al1 Al5 Al2 4_565 . 113.79(4) ?
    Al2 Al5 Al2 3 . 180.0 ?
_shelx_space_group_comment     ?
_shelx_estimated_absorpt_T_min     ?
_shelx_estimated_absorpt_T_max     ?
_shelx_hkl_file
;
  -1   0   0   55.89   10.90
  -1   0   0   89.79   14.20
  -1   0   0   85.39    8.70
  -1   0   0   55.49    8.30
   1   0   0   72.39   12.50
   1   0   0   66.39   11.80
   1   0   0   60.29   11.30
   1   0   0   66.49    7.60
   1   0   0   65.49    9.20
   1   0   0   80.09   19.50
  -2   0   0 2767.22  120.89
  -2   0   0 2823.72  125.39
   2   0   0 2698.23  130.49
   2   0   0 2832.42  131.59
   2   0   0 2709.03  129.59
   2   0   0 2811.82  121.09
   2   0   0 2765.92  124.99
   2   0   0 2887.01  155.38
  -2   0   0 2723.43  130.39
  -2   0   0 2984.20  132.89
   3   0   0  721.13   51.89
  -3   0   0  885.91   68.09
  -3   0   0  733.23   65.79
  -3   0   0  638.14   60.79
  -3   0   0  749.92   46.10
  -3   0   0  797.22   52.89
   3   0   0  720.33   64.29
   3   0   0  756.72   64.19
   3   0   0  809.42   62.49
   3   0   0  767.92   45.10
   3   0   0  676.03  100.09
  -4   0   0  382.76   55.49
   4   0   0  574.04  109.19
  -4   0   0  367.86   43.60
  -4   0   0  553.34   50.89
  -4   0   0  345.87   61.69
   4   0   0  501.45   65.19
   4   0   0  502.75   60.99
   4   0   0  420.96   41.30
   5   0   0  498.65  137.19
   5   0   0  735.53   95.79
  -5   0   0  767.22   79.39
   5   0   0  607.84   91.39
   5   0   0  675.53   59.39
  -5   0   0  611.84   85.69
   6   0   0 4549.34  414.56
  -6   0   0 4483.85  234.68
  -6   0   0 4299.77  258.27
   6   0   0 4466.25  215.58
   6   0   0 4505.35  257.47
   7   0   0    2.90   58.39
   7   0   0   14.30  106.29
  -7   0   0  119.89   81.89
   7   0   0  -19.30  243.18
  -7   0   0  197.58  105.49
   8   0   0  867.01  389.16
  -8   0   0  897.61  157.38
  -8   0   0  626.04  123.29
   8   0   0  350.56  150.08
   0  -1   0  -18.70   10.90
   0  -1   0   -1.90    3.60
   0  -1   0   -4.40    4.60
   0  -1   0   -0.90    5.20
   0  -1   0   -8.80    5.60
   0   1   0   -0.20    5.20
   0   1   0    4.90    6.50
   0   1   0   10.40    9.90
   0   1   0   -7.80   13.10
   0   1   0   -1.80    4.60
   0   1   0   -3.80    3.40
   0   1   0   -3.90    5.80
   1  -1   0 1861.01   77.89
  -1  -1   0 1693.53   82.89
   1  -1   0 1698.93   76.59
  -1  -1   0 1674.23   78.39
   1  -1   0 1752.02   77.29
  -1  -1   0 1649.83   77.49
   1  -1   0 1801.42  105.69
   1   1   0 1671.93   80.49
  -1   1   0 1615.54   82.59
  -1   1   0 1660.53   77.29
   1   1   0 1723.43   83.99
  -1   1   0 1706.33   78.69
  -1   1   0 1709.73   77.19
   1   1   0 1702.53   77.89
   1   1   0 1714.83   78.09
  -2  -1   0   18.00   11.90
   2  -1   0   24.00   16.50
  -2  -1   0   11.70   20.00
  -2  -1   0   47.80   19.50
   2  -1   0  -14.00   30.40
   2  -1   0   32.00   14.80
  -2  -1   0    8.90   11.40
   2  -1   0   18.30   15.80
   2  -1   0   10.70    5.00
  -2   1   0   19.30   15.70
   2   1   0  -10.80   17.20
  -2   1   0   -4.50   16.20
  -2   1   0   22.70   15.10
   2   1   0   22.20   13.00
   2   1   0   20.30   10.40
  -2   1   0   -1.30   12.00
  -2   1   0   39.80   18.90
   2   1   0    6.90   18.70
   2   1   0   32.00   23.90
   3  -1   0 8523.15  366.86
   3  -1   0 8898.21  363.06
   3  -1   0 8802.12  350.16
  -3  -1   0 7900.11  369.86
   3  -1   0 8277.17  427.66
  -3  -1   0 8517.95  360.16
  -3  -1   0 8420.06  375.06
  -3  -1   0 8808.12  363.26
   3  -1   0 8285.57  378.56
   3   1   0 8114.79  392.26
  -3   1   0 8306.97  370.76
   3   1   0 8469.05  362.26
   3   1   0 8589.44  361.76
   3   1   0 8621.64  373.96
  -3   1   0 8538.15  371.66
  -3   1   0 8960.60  369.26
   3   1   0 8304.57  375.46
  -3   1   0 8984.50  366.36
   4  -1   0  107.69   47.00
  -4  -1   0  148.69   31.60
   4  -1   0   72.99   35.20
   4  -1   0  185.68   96.99
  -4  -1   0  151.68   49.00
  -4  -1   0   35.90   36.30
   4  -1   0  116.39   18.20
  -4  -1   0  108.79   29.30
   4  -1   0   93.19   40.10
  -4   1   0  124.39   32.90
   4   1   0  105.59   73.89
   4   1   0   57.89   30.70
  -4   1   0   50.09   41.30
   4   1   0  105.49   23.10
  -4   1   0  129.79   44.30
   4   1   0   17.00   50.19
   4   1   0  145.19   47.20
   5  -1   0 1074.89  179.48
   5  -1   0 1009.80  104.79
   5  -1   0  852.71   91.89
   5  -1   0  890.71   63.39
  -5  -1   0  954.00  107.69
  -5  -1   0  927.81   81.99
   5   1   0  881.71   77.09
   5   1   0 1051.09  111.39
   5   1   0  955.80  149.99
  -5   1   0  933.31  105.69
  -5   1   0  918.61   84.29
  -6  -1   0   80.79   58.99
   6  -1   0   96.99   40.40
   6  -1   0  134.79   78.39
  -6  -1   0  -44.80   74.29
   6  -1   0  241.88  191.88
   6   1   0  -17.30  156.98
  -6   1   0  184.58   61.69
   6   1   0  144.79   82.99
   6   1   0  142.69   47.40
  -6   1   0  -80.59   69.89
   7  -1   0  -28.10  266.27
   7  -1   0  -45.30   51.79
   7  -1   0  142.49  123.19
  -7  -1   0  -43.30   97.79
  -7  -1   0 -100.69   75.79
   7   1   0   33.30   60.89
   7   1   0  300.87  244.08
  -7   1   0  -71.29   98.09
   7   1   0   35.60  110.89
  -7   1   0  -47.80   81.89
   0  -2   0   14.40   14.80
   0  -2   0    8.00    8.10
   0  -2   0   19.80    9.90
   0  -2   0   -3.20   25.40
   0   2   0    7.20   10.20
   0   2   0    5.10    8.00
   0   2   0   25.50   11.60
   0   2   0   -2.20   18.70
   0   2   0   23.60   12.20
   1  -2   0  178.08   19.20
   1  -2   0  117.69   42.90
   1  -2   0  190.38   36.40
  -1  -2   0  166.58   23.10
  -1  -2   0  171.08   22.20
  -1  -2   0  157.38   25.90
  -1  -2   0  167.58   22.70
   1  -2   0  141.89   19.00
  -1  -2   0  142.39   24.30
   1  -2   0  219.68   26.40
   1  -2   0  140.49   14.10
   1   2   0  186.18   25.60
   1   2   0  184.98   27.20
  -1   2   0  132.89   15.10
   1   2   0  155.18   28.90
  -1   2   0  189.18   33.10
  -1   2   0  159.28   20.00
   1   2   0  145.09   23.90
   1   2   0  161.88   21.40
  -1   2   0  126.89   23.10
  -1   2   0  156.38   21.60
  -1   2   0  123.39   21.40
  -2  -2   0   22.10   22.90
   2  -2   0  -10.20   15.90
  -2  -2   0  -10.20   24.80
   2  -2   0  -19.20   16.10
  -2  -2   0   10.50   11.70
   2  -2   0  -30.90   64.69
   2  -2   0  -20.30   34.50
  -2  -2   0  -26.10   17.20
  -2  -2   0    7.30   15.80
   2  -2   0   12.70   15.70
   2   2   0   12.30   16.50
  -2   2   0  -12.90   16.70
  -2   2   0  -27.20   21.90
  -2   2   0   -0.40   15.30
   2   2   0  -25.70   22.70
   2   2   0  -55.69   25.40
  -2   2   0   -1.90   21.50
  -3  -2   0   53.29   23.90
   3  -2   0   62.59   66.39
  -3  -2   0   78.79   37.00
  -3  -2   0  110.49   38.70
  -3  -2   0   96.79   28.10
   3  -2   0  122.89   28.60
   3  -2   0  128.59   30.10
  -3  -2   0  108.89   23.90
   3  -2   0   98.09   31.60
  -3   2   0   96.89   25.50
   3   2   0  146.29   46.20
  -3   2   0   89.79   39.20
  -3   2   0   66.39   37.70
   3   2   0  132.89   43.70
  -3   2   0  142.29   30.90
   3   2   0   61.69   25.50
  -3   2   0   65.59   34.50
   3   2   0   41.60   34.50
   3   2   0   76.39   20.50
  -4  -2   0  679.03   67.39
   4  -2   0  884.01  155.18
  -4  -2   0  572.64   66.89
   4  -2   0  650.43   76.09
   4  -2   0  676.53   72.09
  -4  -2   0  784.72   97.19
   4  -2   0  726.13   76.09
  -4   2   0  851.01   80.99
  -4   2   0  643.64   71.79
  -4   2   0  750.72   74.99
   4   2   0  758.72   99.49
   4   2   0  802.12   66.39
   4   2   0  821.02   69.29
   4   2   0  774.52   88.19
   5  -2   0  782.52  102.79
  -5  -2   0 1126.59   92.49
   5  -2   0  503.85  159.08
   5  -2   0  768.22   51.29
  -5  -2   0 1021.80  120.79
   5   2   0 1022.70  150.78
   5   2   0  872.41  112.19
  -5   2   0  998.10   93.79
   5   2   0  934.31   87.99
  -5   2   0  933.31  112.49
  -5   2   0  962.80  102.69
  -6  -2   0  109.89   89.89
   6  -2   0  -56.39   79.29
  -6  -2   0  227.98   66.99
   6  -2   0  127.29   29.30
   6  -2   0  134.49  220.18
   6   2   0  100.99   51.19
  -6   2   0   48.20   80.39
   6   2   0    1.60  151.08
   6   2   0  221.08   96.29
  -6   2   0  144.49   62.39
   7  -2   0  257.47  307.27
   7  -2   0  251.97  121.89
  -7  -2   0  175.28  120.79
  -7   2   0  375.16   94.49
   7   2   0  300.87  123.09
   7   2   0  433.16   87.99
  -7   2   0  149.09  107.59
   7   2   0   20.90  304.07
   0  -3   0    1.60   13.20
   0  -3   0    4.50   12.40
   0  -3   0   51.49   40.30
   0  -3   0  -20.60   23.10
   0  -3   0   -5.80   12.10
   0   3   0  -16.10   21.10
   0   3   0   12.60   13.30
   0   3   0   -3.70   16.90
   0   3   0  -20.90   31.00
   0   3   0   -1.20   21.00
   0   3   0  -11.70   13.60
   0   3   0   12.60   29.50
  -1  -3   0 8287.97  355.06
   1  -3   0 8414.96  344.57
  -1  -3   0 8319.67  367.86
   1  -3   0 8527.25  344.27
   1  -3   0 8415.06  368.46
   1  -3   0 8159.18  359.66
  -1  -3   0 8375.36  352.16
   1  -3   0 8664.13  347.27
   1  -3   0 8170.88  413.96
  -1  -3   0 8374.46  355.76
   1   3   0 8317.57  364.16
  -1   3   0 8362.76  368.56
  -1   3   0 8658.73  356.86
   1   3   0 8730.83  365.16
   1   3   0 8467.15  358.96
  -1   3   0 8322.67  352.26
   1   3   0 8149.08  359.66
  -1   3   0 8752.22  349.17
   1   3   0 8227.68  363.86
  -1   3   0 8044.30  358.86
   2  -3   0  150.48   66.59
  -2  -3   0   39.10   34.50
   2  -3   0   -3.40   45.20
   2  -3   0   27.30   18.70
  -2  -3   0    1.30   23.20
   2  -3   0   33.60    9.20
  -2  -3   0   48.60   29.90
  -2  -3   0   11.70   27.10
   2  -3   0   44.50   27.00
   2  -3   0   40.50   20.00
  -2   3   0   28.40   12.00
  -2   3   0   -6.60   28.90
   2   3   0   45.60   43.70
  -2   3   0   42.50   22.20
   2   3   0   55.89   33.70
  -2   3   0   14.70   32.50
   2   3   0   58.99   27.20
   2   3   0    3.80   19.10
  -2   3   0   73.39   25.10
   3  -3   0  214.28   35.30
   3  -3   0  230.78   39.40
  -3  -3   0  180.78   50.29
  -3  -3   0  233.38   47.30
   3  -3   0  206.48   40.70
   3  -3   0  202.68   91.59
  -3  -3   0  281.87   54.49
  -3  -3   0  256.97   23.00
  -3   3   0  126.29   48.80
   3   3   0  243.28   53.49
   3   3   0  168.28   32.90
  -3   3   0  324.77   44.30
  -3   3   0  197.68   38.80
   3   3   0  271.27   41.90
   4  -3   0   84.29   40.10
   4  -3   0  -10.00   37.90
  -4  -3   0   46.20   30.00
   4  -3   0   -8.80   88.09
   4  -3   0   12.70   44.80
   4  -3   0  -43.50  109.19
  -4   3   0   -0.80   40.80
  -4   3   0    9.70   39.10
  -4   3   0  -72.39   45.50
  -5  -3   0 1127.29   95.19
   5  -3   0 1306.87  250.07
  -5  -3   0 1320.97  143.19
   5  -3   0 1151.58  116.49
  -5   3   0  980.80  114.69
  -5   3   0 1245.98  122.59
   5   3   0 1396.86  109.89
  -5   3   0 1172.48  111.59
   5   3   0 1274.17  136.09
  -6  -3   0    2.40   74.39
   6  -3   0  -78.19   81.29
  -6  -3   0   77.99  103.99
   6  -3   0  -64.79  154.18
   6   3   0   22.20  104.99
  -6   3   0  -57.99   73.59
  -6   3   0   66.59   84.89
   6   3   0  -10.20   61.29
  -6   3   0  138.19   90.49
  -7  -3   0 1337.87  185.18
   7  -3   0  473.95  254.87
   7  -3   0 1705.53  359.16
   7  -3   0 1102.09  151.18
  -7  -3   0 1150.38  140.39
   7   3   0  871.91  116.89
  -7   3   0 1021.00  150.98
  -7   3   0 1236.48  160.58
   7   3   0  880.21  153.28
   0  -4   0  690.23  108.39
   0  -4   0  879.51   59.29
   0   4   0  704.93   66.39
   0   4   0  817.52   91.19
   0   4   0  888.91   61.59
   0   4   0  918.51   73.09
   0   4   0  876.51   54.89
   0   4   0  874.61   64.39
   0   4   0  774.92   87.69
   1  -4   0   38.00   39.20
   1  -4   0   27.40   17.10
  -1  -4   0  -10.80   23.90
   1  -4   0  -33.90   34.10
  -1  -4   0   51.99   53.89
  -1  -4   0   40.40   26.30
  -1  -4   0   60.29   23.70
   1  -4   0  190.08   75.89
  -1   4   0   31.80   18.40
  -1   4   0   37.20   30.60
   1   4   0   49.99   36.70
   1   4   0   52.69   43.90
  -1   4   0   24.50   24.40
   1   4   0   -1.80   56.69
   1   4   0   51.09   39.20
  -1   4   0   15.20   42.20
  -1   4   0   74.19   31.70
  -1   4   0  -20.70   31.20
   1   4   0   40.80   48.50
   1   4   0   12.10   22.90
  -2  -4   0 7156.98  320.27
  -2  -4   0 6252.37  326.77
   2  -4   0 6714.93  339.57
   2  -4   0 7427.36  333.77
  -2  -4   0 7093.19  312.17
   2  -4   0 7198.28  296.87
   2  -4   0 6809.02  413.46
   2   4   0 7417.06  328.77
   2   4   0 7344.06  323.47
  -2   4   0 7479.55  320.67
  -2   4   0 7254.97  301.17
   2   4   0 7524.75  321.97
  -2   4   0 7101.69  316.77
   2   4   0 7189.78  328.17
  -2   4   0 6953.80  326.77
   2   4   0 7218.28  337.27
   3  -4   0   74.39  117.79
   3  -4   0  181.28   97.79
  -3  -4   0   83.29   56.39
  -3  -4   0  117.59   54.79
   3  -4   0  202.48   33.40
  -3  -4   0  143.39   50.59
   3  -4   0  200.68   34.90
  -3   4   0  160.88   43.00
  -3   4   0  134.79   45.80
   3   4   0  117.99   47.40
   3   4   0  177.68   44.80
   3   4   0  193.58   56.69
  -3   4   0  126.39   64.29
   3   4   0  151.48   57.49
   4  -4   0 3026.30  191.48
   4  -4   0 2897.81  156.58
   4  -4   0 2400.96  340.47
   4  -4   0 3481.35  252.47
  -4  -4   0 3292.87  198.98
  -4  -4   0 3138.59  187.78
   4   4   0 3276.17  182.08
   4   4   0 3145.39  195.18
  -4   4   0 3216.18  176.88
  -4   4   0 3296.97  181.58
  -5  -4   0  362.86   87.19
  -5  -4   0  204.68   95.39
   5  -4   0  301.37  205.28
  -5  -4   0  181.58   31.70
   5  -4   0  115.89  145.29
   5  -4   0  186.58   70.29
  -5   4   0  250.47   70.49
   5   4   0  183.58   65.59
  -5   4   0  341.77   74.59
  -5   4   0  160.08   78.59
   5   4   0  222.68   93.79
  -6  -4   0  199.18  104.59
   6  -4   0  134.39   99.79
  -6  -4   0  208.48  128.19
   6  -4   0  670.73  217.38
   6  -4   0  270.77  290.97
  -6   4   0   77.19   94.29
   6   4   0  520.35  124.49
   6   4   0  336.17   91.99
  -6   4   0  312.87   98.49
  -7  -4   0 -154.68  153.78
  -7   4   0  -53.99  132.29
   7   4   0 -135.29  143.59
   0  -5   0   43.40   95.89
   0  -5   0   -9.70   37.30
   0   5   0   69.79   64.69
   0   5   0  -76.89   32.60
   0   5   0   43.30   52.39
   0   5   0  -40.80   25.20
   0   5   0  -28.90   37.60
   0   5   0  -20.00   25.30
  -1  -5   0  853.71  114.39
   1  -5   0  598.54   57.99
   1  -5   0  544.55  133.29
  -1   5   0  577.14   75.99
  -1   5   0  713.13   62.79
   1   5   0  689.33   79.79
   1   5   0  540.05   82.39
   1   5   0  724.43  101.59
  -1   5   0  708.83   65.69
  -1   5   0  628.34   83.79
   1   5   0  513.95   60.89
  -1   5   0  675.73   76.49
  -1   5   0  691.63   79.29
   1   5   0  561.04   71.19
   2  -5   0  506.75  154.08
   2  -5   0  501.65   81.89
   2  -5   0  447.36   43.90
  -2  -5   0  443.66   51.99
  -2  -5   0  358.96   55.19
  -2   5   0  433.56   66.69
   2   5   0  412.26   70.49
  -2   5   0  374.06   42.10
  -2   5   0  390.46   53.99
   2   5   0  369.56   70.79
  -2   5   0  455.95   63.49
   2   5   0  314.97   50.99
  -3  -5   0 1207.08  123.59
   3  -5   0 1261.17  176.78
   3  -5   0 1023.10  208.28
  -3  -5   0 1112.79  109.09
   3   5   0 1275.27  132.39
  -3   5   0 1460.15  110.69
   3   5   0 1159.38  121.19
  -3   5   0 1398.86  112.19
   3   5   0 1279.27  113.19
   4  -5   0   63.89  132.19
  -4  -5   0  272.17   93.99
  -4  -5   0  281.37   93.89
   4  -5   0  121.19  206.38
   4   5   0  339.17   78.79
   4   5   0  223.78   91.39
   4   5   0  286.87   68.99
  -4   5   0  229.28   65.09
  -4   5   0  213.48   68.89
  -5  -5   0  185.58  110.69
  -5  -5   0  246.58  118.59
   5  -5   0  233.18  252.77
   5  -5   0  411.36  187.48
   5   5   0  336.47  118.59
  -5   5   0  461.85   98.49
   5   5   0  255.37   84.99
  -5   5   0  199.58   85.69
  -5   5   0  374.36   98.99
   5   5   0  214.38  101.59
   6  -5   0 -209.18  230.08
  -6  -5   0  132.59  128.79
   6  -5   0    7.00  309.27
  -6   5   0    4.90   91.19
   6   5   0  -38.10  101.49
   6   5   0  306.07  138.59
  -6   5   0   46.00  109.89
  -6   5   0   36.10  117.79
   6   5   0  325.97  118.89
   0  -6   0 -145.39  131.99
   0   6   0   94.79   52.19
   0   6   0  149.99   52.79
   0   6   0   47.40   42.20
  -1  -6   0  124.99  118.09
   1  -6   0 -146.19  154.78
  -1   6   0   34.00   46.90
   1   6   0   85.69   45.40
   1   6   0  -22.10   54.09
  -1   6   0   11.80   54.29
  -1   6   0   24.60   58.49
  -1   6   0   30.20   38.50
   1   6   0   65.29   56.79
   2  -6   0  550.84  202.38
   2   6   0  457.55   87.09
   2   6   0  723.33   87.59
  -2   6   0  604.84   74.59
   2   6   0  639.04   92.89
  -2   6   0  656.13   78.89
  -2   6   0  471.85   78.79
   3  -6   0  -10.70  240.38
  -3  -6   0  297.77   79.59
  -3   6   0  340.37   77.99
   3   6   0  335.07   95.79
  -3   6   0  283.37   70.79
   3   6   0  291.57   82.69
   4  -6   0  114.49  303.57
  -4  -6   0  474.65  109.59
   4   6   0  535.65  111.19
   4   6   0  700.33  102.19
   4   6   0  609.94  152.38
  -5  -6   0  182.98  129.09
   5  -6   0 -182.48  355.26
   5   6   0  257.57  112.39
  -5   6   0  266.97  105.39
  -5   6   0  325.07   99.29
   5   6   0  421.26  142.19
   5   6   0  132.59  104.99
   0  -7   0 -182.88  198.88
   0   7   0  -92.89   75.09
   0   7   0  -36.10   52.29
   0   7   0   30.40   67.69
  -1  -7   0 1935.81  332.37
   1  -7   0 1685.03  297.17
  -1   7   0 1494.85  170.28
  -1   7   0 1439.76  123.49
   1   7   0 1200.88  151.18
  -1   7   0 1438.46  127.29
   1   7   0 1432.06  153.68
   1   7   0 1467.45  139.79
   2  -7   0 -421.26  255.17
  -2   7   0   19.40   82.59
  -2   7   0   13.60   70.39
   2   7   0   72.09   83.49
   2   7   0 -147.99   83.09
   2   7   0    1.60   64.49
   3  -7   0 1105.39  396.16
   3   7   0  958.50  131.39
  -3   7   0 1031.90  133.39
  -3   7   0  936.01  114.39
   3   7   0  927.71  116.59
   4  -7   0  -62.79  344.97
   4   7   0   68.19  126.29
   4   7   0  -29.40  100.19
  -4   7   0  -22.10  102.09
  -4   7   0   64.19  108.29
   4   7   0   12.00  107.19
   0   8   0  766.52  113.59
   0   8   0  675.43  127.69
   0   8   0  693.13  101.99
   1  -8   0  440.36  327.37
   1   8   0 -177.28  103.59
  -1   8   0   45.10   91.89
  -1   8   0   39.00   98.79
   1   8   0  199.58  109.49
   1   8   0  -41.80   82.79
  -8   0   1 -143.89  108.29
  -8   0   1  -24.10  127.49
   8   0  -1  111.29  140.39
   7   0  -1  -13.90   61.59
   7   0  -1   71.09  256.57
  -7   0   1   82.09   82.69
  -7   0   1   10.20   88.29
   6   0  -1   16.80   40.30
  -6   0   1  161.88   76.89
  -6   0   1   14.80   53.59
   6   0  -1 -347.27  159.88
   6   0  -1   61.19   71.19
  -5   0   1  -28.20   28.80
  -5   0   1  151.58   56.89
   5   0  -1   -9.30   51.79
   5   0  -1  157.98  118.89
  -5   0   1   86.99   40.80
   5   0  -1  -23.20   25.60
   5   0  -1   26.50   48.50
  -4   0   1  -13.80   20.50
   4   0  -1   37.20   46.30
   4   0  -1   16.30   32.90
  -4   0   1  -11.70   36.30
   4   0  -1  -15.10   37.80
   4   0  -1  -14.10   18.50
   4   0  -1   24.30   28.30
  -4   0   1   -1.40   25.50
   4   0  -1  -90.89   73.79
   3   0  -1  -76.39   48.70
  -3   0   1   14.10   55.59
   3   0  -1   17.90   13.30
   3   0  -1  -11.30   26.20
  -3   0   1   -7.40   11.60
   3   0  -1  -15.60   17.70
  -3   0   1    5.80   28.00
   3   0  -1   -3.60   21.60
  -3   0   1   31.40   27.20
  -2   0   1   -9.40   15.80
   2   0  -1    0.70   10.90
   2   0  -1   20.90   33.60
  -2   0   1   -8.10   34.20
  -2   0   1   -1.40   14.90
  -2   0   1   -1.00   11.70
   2   0  -1    3.60   14.50
   2   0  -1   -5.50    8.20
   2   0  -1   -9.30   12.70
  -2   0   1   10.10    7.90
   2   0  -1  -13.00   16.30
   1   0  -1    9.40   19.70
  -1   0   1  -17.70   21.00
  -1   0   1   -6.70    8.20
   1   0  -1   41.00   18.90
   1   0  -1   -3.50    8.00
  -1   0   1    4.20    9.10
   1   0  -1   -1.20    5.30
  -1   0   1    2.40    5.90
  -1   0   1    3.40    7.10
   1   0  -1    1.80    9.30
   0   0  -1    2.70    6.00
   0   0  -1   -2.30   10.70
   0   0  -1   -0.20    3.90
   0   0   1   -3.10    3.30
   0   0  -1    1.90    6.50
   0   0   1   -0.10   11.20
   0   0   1   -1.00    4.60
   0   0   1    3.10    4.10
   0   0   1    0.40    5.80
   0   0   1   -1.70    4.60
   0   0  -1   -3.10    3.50
   0   0  -1   -7.50    5.80
  -1   0  -1  -18.40    9.20
   1   0   1   10.90   10.80
   1   0   1  -12.30   12.00
   1   0   1   -8.60    7.10
  -1   0  -1   -9.40   11.30
  -1   0  -1   -6.40    9.20
   1   0   1    7.00   10.50
  -2   0  -1    1.90   18.00
   2   0   1   -0.90   17.80
   2   0   1   19.10   17.30
  -2   0  -1   23.00   15.40
  -2   0  -1    7.60    9.30
  -2   0  -1  -26.50   15.70
   2   0   1   -9.60   14.80
   2   0   1   49.20   22.70
   2   0   1    6.20    8.00
  -2   0  -1   14.10   20.30
   3   0   1   -1.60   12.80
   3   0   1  -40.70   33.50
  -3   0  -1  -55.79   31.60
  -3   0  -1  -38.20   27.60
   3   0   1  -38.00   29.70
  -3   0  -1  -31.20   14.90
  -3   0  -1   -2.50   24.90
   3   0   1  -13.40   28.80
  -4   0  -1   27.20   24.40
   4   0   1   -3.30   45.10
  -4   0  -1  -14.10   38.00
  -4   0  -1   55.59   38.20
   4   0   1   12.70   64.89
   4   0   1   14.30   18.30
   4   0   1  -26.20   36.60
   5   0   1   16.40   26.70
  -5   0  -1  -37.40   52.89
   5   0   1   22.70  107.79
  -5   0  -1  -38.60   33.10
   5   0   1  -43.20   54.29
   6   0   1  -14.50   37.70
  -6   0  -1   28.20   53.29
   6   0   1  -21.60   73.49
   6   0   1   64.29  166.48
  -6   0  -1   -1.00   73.29
   7   0   1  -46.30  253.17
   7   0   1  220.78  116.09
   7   0   1   62.69   57.79
  -7   0  -1  -63.89   96.99
  -7   0  -1  -26.70   73.49
  -8  -1   1  186.68  133.29
  -8  -1   1  443.46  127.39
   8  -1  -1  233.78  385.16
   8  -1  -1  206.68  147.39
  -8   1   1  272.77  113.69
   8   1  -1  457.45  149.29
  -8   1   1  534.55  144.49
   7  -1  -1  568.54  125.99
  -7  -1   1  828.22  114.19
  -7  -1   1  672.93  129.69
   7  -1  -1  702.03   77.69
   7  -1  -1  833.32  320.57
  -7   1   1  477.95  112.99
   7   1  -1  629.74   91.09
   7   1  -1 1158.98  274.47
   7   1  -1  625.94  131.29
  -7   1   1  920.21  149.88
   6  -1  -1  134.79   76.59
  -6  -1   1  364.66   93.29
  -6  -1   1  229.08   63.89
   6  -1  -1  201.28  188.48
   6  -1  -1  308.67   53.19
   6   1  -1  333.17   86.09
  -6   1   1  286.27   90.19
   6   1  -1  225.08  176.08
  -5  -1   1 1122.59  116.99
   5  -1  -1 1209.38  203.58
   5  -1  -1 1058.59   71.99
  -5  -1   1 1064.19   94.19
   5  -1  -1 1024.60   86.29
  -5   1   1 1091.09  108.39
   5   1  -1 1006.90  111.59
  -5   1   1 1334.47   98.69
   5   1  -1 1053.29  167.28
   5   1  -1 1117.19   84.29
   4  -1  -1   99.49   42.80
   4  -1  -1  187.68   32.90
  -4  -1   1  156.58   35.10
   4  -1  -1  305.97  113.99
  -4  -1   1  177.78   31.00
   4  -1  -1  203.28   41.40
   4  -1  -1  137.59   21.50
  -4  -1   1  128.69   48.70
   4   1  -1  125.79   37.90
  -4   1   1  192.38   45.00
  -4   1   1  172.58   37.40
   4   1  -1   72.79   80.39
   4   1  -1  121.09   43.30
  -4   1   1  133.49   20.30
   4   1  -1  165.18   28.70
  -3  -1   1 8863.61  373.26
  -3  -1   1 8333.57  366.86
   3  -1  -1 8645.54  361.86
   3  -1  -1 8675.93  345.27
  -3  -1   1 8196.98  353.56
   3  -1  -1 8213.48  357.86
   3  -1  -1 8310.57  430.76
   3  -1  -1 8642.33  350.46
  -3   1   1 8642.24  420.86
   3   1  -1 8117.39  392.66
   3   1  -1 8111.59  358.66
  -3   1   1 8340.97  363.36
   3   1  -1 8151.68  367.96
  -3   1   1 8613.34  360.86
  -3   1   1 8191.98  370.46
  -3   1   1 7974.70  354.36
   3   1  -1 8302.57  370.46
   3   1  -1 8338.37  357.46
  -2  -1   1  350.36   46.70
   2  -1  -1  346.67   30.40
  -2  -1   1  251.87   33.40
   2  -1  -1  231.38   57.89
  -2  -1   1  290.07   27.80
  -2  -1   1  295.57   30.80
   2  -1  -1  315.17   30.10
   2  -1  -1  356.86   55.69
  -2  -1   1  353.66   42.10
   2  -1  -1  325.87   21.20
   2  -1  -1  306.57   24.00
   2   1  -1  316.17   42.00
  -2   1   1  316.17   18.50
  -2   1   1  299.17   30.30
   2   1  -1  326.67   28.80
  -2   1   1  314.77   69.99
   2   1  -1  294.17   44.00
  -2   1   1  318.77   33.90
   2   1  -1  366.16   38.70
  -2   1   1  321.87   30.50
   2   1  -1  341.17   33.00
  -2   1   1  323.87   25.90
  -1  -1   1 1465.85   70.99
  -1  -1   1 1467.95   75.19
  -1  -1   1 1385.86   74.39
  -1  -1   1 1484.25   79.09
  -1  -1   1 1535.25   79.09
   1  -1  -1 1589.04  106.19
  -1  -1   1 1481.05   67.79
   1  -1  -1 1496.25   92.49
   1  -1  -1 1466.25   66.19
   1   1  -1 1582.94   72.39
  -1   1   1 1538.95  107.89
   1   1  -1 1445.16   70.69
  -1   1   1 1558.24   66.09
  -1   1   1 1413.06   91.19
  -1   1   1 1512.85   65.89
   1   1  -1 1541.05   79.89
  -1   1   1 1554.04   71.19
  -1   1   1 1540.25   67.09
   1   1  -1 1444.26   75.29
   1   1  -1 1531.45   74.59
   0  -1   1  750.62   44.40
   0  -1  -1  904.01   60.99
   0  -1   1  784.52   41.50
   0  -1   1  760.52   45.70
   0  -1   1  799.92   40.40
   0  -1  -1  896.81   57.29
   0   1  -1  705.33   48.20
   0   1  -1  790.82   42.60
   0   1   1  833.02   64.19
   0   1  -1  809.52   40.20
   0   1  -1  793.62   39.20
   0   1  -1  779.72   42.00
   0   1   1  829.32   38.40
   0   1  -1  840.02   41.80
   0   1   1  907.51   59.39
   1  -1   1 1821.52   84.29
  -1  -1  -1 1654.73   81.19
  -1  -1  -1 1830.82   83.29
   1  -1   1 1736.53   85.79
   1  -1   1 1602.94   86.39
   1  -1   1 1721.83   83.59
  -1  -1  -1 1803.72   76.09
  -1  -1  -1 1861.11   77.29
   1  -1   1 1760.22   80.99
  -1  -1  -1 1755.72   81.19
   1   1   1 1842.82   75.19
   1   1   1 1729.83   81.19
  -1   1  -1 1762.82   84.09
  -1   1  -1 1801.32   86.39
  -1   1  -1 1704.63   86.29
   1   1   1 1782.42   82.89
   1   1   1 1793.52   78.29
  -1   1  -1 1718.03   83.69
   1   1   1 1742.23   88.39
   2  -1   1 1207.98   79.99
  -2  -1  -1 1322.57   67.49
   2  -1   1 1352.76   76.29
   2  -1   1 1280.27   72.59
  -2  -1  -1 1284.97   74.99
  -2  -1  -1 1285.67   68.39
  -2  -1  -1 1303.37   75.09
  -2  -1  -1 1317.97   62.89
   2  -1   1 1312.47   73.19
  -2   1  -1 1267.67   75.79
   2   1   1 1370.56   75.79
  -2   1  -1 1267.17   73.89
   2   1   1 1263.77   75.79
  -2   1  -1 1364.96   77.69
   2   1   1 1334.27   67.69
  -2   1  -1 1322.97   75.09
  -3  -1  -1  467.15   60.69
  -3  -1  -1  666.43   63.19
   3  -1   1  513.95   55.89
   3  -1   1  568.84   36.00
  -3  -1  -1  651.33   47.50
   3  -1   1  570.54   59.99
   3  -1   1  544.25   55.89
  -3  -1  -1  517.35   51.49
   3   1   1  566.54   64.89
  -3   1  -1  528.55   53.39
  -3   1  -1  545.65   64.59
   3   1   1  673.93   47.50
  -3   1  -1  613.24   59.39
  -3   1  -1  531.15   62.59
   3   1   1  699.93   44.40
   3   1   1  568.14   71.59
  -4  -1  -1 1464.85  110.19
  -4  -1  -1 1465.45   94.29
  -4  -1  -1 1234.88   97.79
   4  -1   1 1509.55   76.09
   4  -1   1 1406.56  100.89
   4  -1   1 1616.84  190.48
   4  -1   1 1589.94  109.99
   4   1   1 1387.36  107.89
   4   1   1 1548.25   86.69
   4   1   1 1599.84  178.48
  -4   1  -1 1301.67  106.59
   4   1   1 1447.66  125.09
  -4   1  -1 1505.95  108.39
   4   1   1 1394.86   85.29
  -4   1  -1 1534.95   92.79
  -5  -1  -1  467.45   81.99
   5  -1   1  398.36  145.99
   5  -1   1  513.55   83.79
  -5  -1  -1  400.46   52.59
   5   1   1  389.56   77.59
  -5   1  -1  328.17   56.19
   5   1   1  381.76  124.59
  -5   1  -1  369.76   78.99
   5   1   1  401.36   51.59
   6  -1   1  418.66   98.09
  -6  -1  -1  301.97   65.79
  -6  -1  -1  300.57   84.39
   6  -1   1  303.57  190.58
   6  -1   1  313.67   45.50
   6   1   1  489.35   62.69
   6   1   1  596.64  188.18
  -6   1  -1  361.46   90.59
  -6   1  -1  446.96   73.69
   6   1   1  269.47   92.39
   7  -1   1  233.48  119.49
   7  -1   1  135.09  282.67
   7  -1   1  239.48   55.99
  -7  -1  -1  322.37   86.79
  -7  -1  -1  -33.30  102.19
  -7   1  -1   74.39  106.69
   7   1   1  197.08   67.79
   7   1   1   20.30  242.58
  -7   1  -1  110.29   85.49
   7   1   1  225.48  114.89
   7  -2  -1  158.68  108.89
   7  -2  -1  -70.09  220.28
   7  -2  -1 -348.27  284.57
  -7  -2   1 -159.48  118.49
   7   2  -1   71.19  112.39
  -7   2   1   72.69   82.09
   7   2  -1   -0.30   79.69
  -7   2   1 -121.99  101.19
   6  -2  -1 2816.32  356.96
  -6  -2   1 2543.05  163.78
  -6  -2   1 2034.80  196.98
   6  -2  -1 2098.49  168.38
   6  -2  -1 1568.84  241.18
  -6   2   1 2313.97  180.18
   6   2  -1 2106.79  285.77
   6   2  -1 2131.59  149.39
  -6   2   1 2228.78  158.68
   6   2  -1 2342.87  191.08
  -5  -2   1  -12.50   47.50
   5  -2  -1   28.60   51.69
   5  -2  -1  -40.80  139.79
   5  -2  -1  -28.40  108.39
  -5  -2   1    3.20   51.89
   5  -2  -1  107.49   46.90
  -5  -2   1   44.80   62.99
  -5   2   1   -2.70   42.00
  -5   2   1  -86.49   52.29
   5   2  -1  -34.60   54.19
  -5   2   1   40.80   48.90
   5   2  -1  -49.99  105.09
   5   2  -1   36.20   38.10
   4  -2  -1 7524.25  442.86
   4  -2  -1 7776.12  392.26
   4  -2  -1 6943.41  308.07
  -4  -2   1 6982.30  339.37
   4  -2  -1 6902.51  314.07
   4  -2  -1 7300.67  320.87
  -4  -2   1 7502.45  325.97
  -4   2   1 7322.17  326.27
   4   2  -1 7347.46  320.37
   4   2  -1 7280.17  338.17
   4   2  -1 6303.67  345.57
  -4   2   1 7006.70  317.07
  -4   2   1 7328.57  324.07
   4   2  -1 6691.33  319.17
  -3  -2   1  233.28   46.90
  -3  -2   1  275.37   47.90
  -3  -2   1  307.67   45.40
   3   2  -1  249.68   55.59
   3   2  -1  236.78   39.80
   3   2  -1  226.28   44.30
   3   2  -1  252.67   45.40
  -2  -2   1 4391.36  206.68
   2  -2  -1 4423.36  182.48
   2  -2  -1 4247.27  180.48
   2  -2  -1 4277.87  187.08
  -2  -2   1 4250.37  198.38
  -2  -2   1 4260.27  191.98
  -2  -2   1 4279.77  183.28
   2  -2  -1 4443.96  228.88
  -2  -2   1 4228.28  200.18
  -2   2   1 4442.06  187.68
  -2   2   1 4319.37  190.28
   2   2  -1 4242.38  195.38
  -2   2   1 4364.16  188.78
  -2   2   1 4532.95  256.97
   2   2  -1 4205.68  206.18
   2   2  -1 4412.66  196.98
   2   2  -1 4189.38  207.18
  -1  -2   1  165.08   29.30
  -1  -2   1  131.39   15.20
   1  -2  -1  113.29   47.40
  -1  -2   1  141.89   26.20
   1  -2  -1  128.69   19.80
  -1  -2   1  117.99   19.10
  -1  -2   1  125.09   29.00
   1  -2  -1  119.59   38.20
   1   2  -1  128.99   23.40
  -1   2   1   93.79   12.90
  -1   2   1  129.39   13.50
   1   2  -1  147.49   29.70
  -1   2   1  132.99   16.30
   1   2  -1   97.59   22.60
  -1   2   1  191.48   59.29
   1   2  -1   88.69   22.10
  -1   2   1  145.99   19.40
  -1   2   1  165.68   41.70
   1   2  -1  141.59   16.50
   0  -2  -1 2191.48  114.59
   0  -2   1 1926.71   97.09
   0  -2   1 1996.10   93.09
   0  -2   1 2077.19   92.39
   0  -2   1 1956.90   96.19
   0  -2   1 1963.60   96.39
   0  -2  -1 1929.91  123.39
   0  -2  -1 1981.60   90.49
   0   2  -1 2086.59   96.59
   0   2  -1 2000.20   93.59
   0   2  -1 1936.61   95.89
   0   2  -1 1894.21   86.69
   0   2  -1 1772.82  103.19
   0   2  -1 1993.00   99.49
   0   2   1 1947.01   90.49
   0   2   1 2030.90   96.09
   0   2   1 1963.90   83.59
   0   2   1 1990.90   83.99
   0   2  -1 2098.89   91.39
   0   2   1 1960.60  132.29
   0   2   1 1991.10  116.29
   1  -2   1   -8.90   17.80
   1  -2   1    8.10   15.90
   1  -2   1   -0.40   15.20
   1  -2   1   26.60   10.80
  -1  -2  -1   18.80   12.80
  -1  -2  -1    6.10   11.00
  -1  -2  -1   12.10   14.60
   1  -2   1  -25.20   16.60
   1  -2   1   33.00   16.30
   1   2   1   27.30   11.50
  -1   2  -1  -12.50   19.40
  -1   2  -1   14.60   14.50
  -1   2  -1    4.70   10.70
   1   2   1   -4.30   18.20
  -1   2  -1   47.00   18.00
   1   2   1   22.40   13.50
  -1   2  -1    1.20   14.20
   1   2   1   19.50   32.80
  -2  -2  -1 5138.49  206.78
   2  -2   1 4898.41  219.58
   2  -2   1 4914.81  218.58
  -2  -2  -1 4946.31  219.48
   2  -2   1 5054.89  222.68
  -2  -2  -1 4801.82  217.18
   2  -2   1 4949.10  207.78
  -2  -2  -1 5147.48  224.08
  -2  -2  -1 4956.10  214.58
   2   2   1 4743.23  222.48
   2   2   1 4914.01  211.48
   2   2   1 5071.19  219.08
   2   2   1 4902.21  226.18
  -2   2  -1 4890.41  225.68
  -2   2  -1 4972.10  222.38
  -2   2  -1 4746.73  226.08
  -2   2  -1 4866.91  221.08
  -3  -2  -1  964.60   59.49
   3  -2   1  939.41   73.69
  -3  -2  -1  929.81   63.79
   3  -2   1  829.22   64.89
  -3  -2  -1  989.60   78.19
   3  -2   1  859.21  128.19
   3  -2   1  832.32   71.19
  -3  -2  -1  820.62   57.19
   3  -2   1  834.12   69.09
  -3  -2  -1  750.92   71.89
   3   2   1  870.11   61.49
  -3   2  -1  704.83   78.69
  -3   2  -1  907.61   70.79
   3   2   1  852.11   72.09
   3   2   1  930.21   84.29
  -3   2  -1  844.42   68.59
  -3   2  -1  787.42   80.89
   3   2   1  791.22   55.09
   4  -2   1  499.85   64.79
   4  -2   1  422.56  116.99
  -4  -2  -1  442.46   75.09
   4  -2   1  537.25   33.80
   4  -2   1  393.06   58.39
  -4  -2  -1  460.65   59.99
  -4   2  -1  552.14   75.59
  -4   2  -1  480.15   68.59
   4   2   1  532.85   75.29
   4   2   1  379.46   55.09
  -4   2  -1  448.66   62.79
   4   2   1  507.25   60.39
   4   2   1  536.85   90.89
   5  -2   1  699.93   47.00
  -5  -2  -1  716.93   80.79
  -5  -2  -1  474.45   87.59
   5  -2   1  734.13   92.79
   5  -2   1  857.11  188.18
  -5  -2  -1  440.66   65.79
   5   2   1  623.44   78.19
  -5   2  -1  668.83   83.49
   5   2   1  618.54   76.69
  -5   2  -1  472.45   83.69
   5   2   1  561.04   92.89
  -5   2  -1  428.66   79.29
  -6  -2  -1  151.58   94.59
   6  -2   1  311.97   37.20
  -6  -2  -1  291.87   71.49
   6  -2   1  114.79   83.59
   6  -2   1  371.86  223.18
  -6   2  -1  163.48   85.79
  -6   2  -1  279.27   71.79
   6   2   1  236.48  177.68
   6   2   1  248.78   59.09
   6   2   1  179.58   91.59
  -7  -2  -1  331.87   92.19
   7  -2   1  -77.29  297.97
   7  -2   1  369.86  145.79
  -7  -2  -1  390.36  129.09
   7   2   1 -155.98  323.67
   7   2   1  276.07  117.79
   7   2   1  252.07  109.39
  -7   2  -1  425.26  102.29
  -7   2  -1  173.18  110.09
   7  -3  -1  692.23  267.07
  -7  -3   1  670.33  151.68
   7  -3  -1  826.22  137.09
   7  -3  -1 1144.19  346.37
  -7  -3   1  922.81  141.19
  -7   3   1  913.21  150.68
   7   3  -1 1214.38  173.88
  -7   3   1 1008.20  130.69
   7   3  -1  692.43  110.29
   6  -3  -1   36.20  168.18
   6  -3  -1  542.95  403.16
  -6  -3   1  309.07  110.39
  -6  -3   1  256.17   86.39
   6  -3  -1  263.67   87.49
   6   3  -1  319.47  142.79
  -6   3   1  246.28   83.29
   6   3  -1  294.17   79.69
  -6   3   1   77.49   88.79
  -5  -3   1  864.11  114.49
   5  -3  -1  766.92   92.49
   5  -3  -1  759.12  147.59
  -5  -3   1 1060.29  111.59
  -5  -3   1  843.72   95.19
   5  -3  -1  844.72   97.69
   5  -3  -1  585.24  196.88
   5  -3  -1  965.50   97.19
   5   3  -1  958.50  102.49
   5   3  -1  659.03  101.79
  -5   3   1 1047.80  103.99
  -5   3   1  716.93   85.69
  -5   3   1  899.41  112.49
   4  -3  -1  510.35  126.99
   4  -3  -1  630.64  165.38
   4  -3  -1  490.15   64.19
   4  -3  -1  618.34   61.49
   4  -3  -1  576.84   66.59
  -4  -3   1  492.15   71.29
  -4  -3   1  769.02   97.59
  -4  -3   1  488.55   48.00
  -4   3   1  494.05   58.49
   4   3  -1  569.64   74.99
  -4   3   1  596.14   75.39
   4   3  -1  601.24   83.69
  -4   3   1  491.45   68.09
  -3  -3   1   69.49   36.30
   3  -3  -1   85.39   94.09
  -3  -3   1   35.30   45.70
   3  -3  -1   68.69   72.19
   3  -3  -1    1.50   28.80
   3  -3  -1   44.00   20.20
  -3  -3   1   27.70   45.70
  -3  -3   1   23.40   15.60
  -3   3   1    6.90   37.70
   3   3  -1  -15.30   41.40
   3   3  -1   20.40   34.50
   3   3  -1  -21.60   22.20
   3   3  -1   27.20   35.80
  -3   3   1   22.90   28.50
  -2  -3   1   28.30   10.70
   2  -3  -1  -16.40   65.19
  -2  -3   1   -2.10   30.60
  -2  -3   1   28.00   35.10
   2  -3  -1   36.70   24.20
   2  -3  -1   15.60   54.69
  -2  -3   1  -15.80   38.00
  -2  -3   1   33.50   22.80
  -2   3   1   33.50   24.90
  -2   3   1 -111.79   87.69
   2   3  -1    0.40   24.80
   2   3  -1   20.60   29.20
  -2   3   1   22.10   21.30
   2   3  -1   -7.40   19.70
  -2   3   1   18.50    9.10
   2   3  -1   57.79   31.40
  -2   3   1   16.60   17.60
   2   3  -1   11.50   44.60
  -1  -3   1 9038.00  385.86
  -1  -3   1 9010.10  390.56
  -1  -3   1 9303.67  374.06
   1  -3  -1 9219.98  411.16
  -1  -3   1 8980.80  383.16
  -1  -3   1 9055.99  393.86
   1  -3  -1 9099.19  385.46
   1  -3  -1 8404.46  449.36
  -1   3   1 9470.75  373.66
   1   3  -1 9166.68  391.96
  -1   3   1 9057.19  445.56
   1   3  -1 8834.72  390.16
  -1   3   1 9265.67  374.46
   1   3  -1 8891.11  386.26
  -1   3   1 9108.59  413.66
   1   3  -1 9042.09  371.96
   1   3  -1 9254.67  396.26
  -1   3   1 8984.90  385.06
   1   3  -1 8744.33  393.76
   0  -3  -1  253.07   30.00
   0  -3   1  347.77   60.09
   0  -3  -1  239.88   65.09
   0  -3   1  289.57   32.00
   0  -3   1  340.37   45.80
   0   3   1  268.07   30.60
   0   3  -1  319.27   43.70
   0   3   1  293.57   59.39
   0   3   1  289.17   28.20
   0   3   1  316.57   80.29
   0   3  -1  359.76   41.90
   0   3  -1  422.36   42.80
   0   3  -1  275.27   34.20
   0   3  -1  312.87   51.09
   0   3  -1  341.17   31.90
   1  -3   1  179.58   69.69
  -1  -3  -1  316.17   25.90
   1  -3   1  356.76   38.60
   1  -3   1  295.97   43.10
   1  -3   1  420.16   41.80
   1  -3   1  338.57   45.40
  -1  -3  -1  416.86   39.20
   1  -3   1  349.57   30.50
  -1  -3  -1  277.07   26.50
  -1  -3  -1  464.35   60.29
   1  -3   1  305.07   38.60
  -1   3  -1  388.96   40.80
   1   3   1  287.07   38.10
  -1   3  -1  347.17   44.00
   1   3   1  339.07   38.30
   1   3   1  468.65   73.29
  -1   3  -1  404.06   50.39
  -1   3  -1  302.67   42.00
   1   3   1  371.86   45.30
   1   3   1  284.37   36.70
   1   3   1  337.97   65.89
  -1   3  -1  333.97   34.70
  -2  -3  -1  462.75   53.09
  -2  -3  -1  558.54   50.59
   2  -3   1  513.65   51.19
   2  -3   1  373.56   88.19
   2  -3   1  589.34   55.79
   2  -3   1  563.24   56.29
   2  -3   1  554.14   74.49
   2  -3   1  596.44   35.80
  -2  -3  -1  506.35   56.39
  -2  -3  -1  478.95   49.90
  -2   3  -1  575.64   51.29
   2   3   1  589.94   50.79
   2   3   1  639.04   50.29
   2   3   1  584.64   66.39
  -2   3  -1  449.56   55.49
   2   3   1  556.74   80.69
  -2   3  -1  625.24   54.09
  -3  -3  -1  192.48   39.90
   3  -3   1  153.88   41.90
  -3  -3  -1  192.58   22.70
   3  -3   1  143.99   39.80
   3  -3   1  125.39   37.50
   3  -3   1  237.98   22.10
   3  -3   1  223.88   70.39
  -3  -3  -1  269.97   48.40
  -3  -3  -1  154.28   44.90
   3  -3   1  202.68   93.99
  -3   3  -1  134.69   59.89
   3   3   1  208.28   37.30
  -3   3  -1  214.88   43.00
   3   3   1  181.88   33.80
  -3   3  -1  185.58   44.10
   3   3   1  115.79   46.00
   4  -3   1  140.49   56.19
  -4  -3  -1   99.29   60.89
  -4  -3  -1  121.59   32.10
   4  -3   1  225.78   54.29
   4  -3   1  121.89  113.39
  -4  -3  -1  203.78   49.90
   4   3   1   35.50   37.50
  -4   3  -1   99.99   51.39
  -4   3  -1   76.59   52.29
   4   3   1  138.49   37.60
   4   3   1   93.99   62.99
   4   3   1  244.78   66.69
  -5  -3  -1  560.44   76.49
   5  -3   1  212.08  163.28
  -5  -3  -1  365.46   94.49
   5  -3   1  560.34   86.19
  -5  -3  -1  626.54   73.49
  -5   3  -1  438.86   85.79
  -5   3  -1  653.23   86.49
   5   3   1  637.24   79.69
   5   3   1  452.25   89.89
  -5   3  -1  488.35   87.59
   5   3   1  528.45  110.99
   5   3   1  518.85   67.79
  -6  -3  -1  556.94   89.99
  -6  -3  -1  442.86  119.69
   6  -3   1  458.45  316.97
   6  -3   1  348.27  102.49
   6   3   1  575.94   88.79
  -6   3  -1  648.64  112.39
  -6   3  -1  591.94  127.79
  -6   3  -1  549.05   95.69
   6   3   1  536.05  114.29
   7  -3   1  178.18  312.77
  -7  -3  -1  312.37  100.99
   7  -3   1  415.16  265.47
   7  -3   1   10.00  133.79
  -7  -3  -1  324.47  146.09
   7   3   1  323.97   89.39
  -7   3  -1  371.76  102.99
   7   3   1  323.07  133.99
  -7   3  -1  179.38  116.09
   7  -4  -1  199.58  286.97
  -7  -4   1  124.19  150.08
   7  -4  -1  179.48  376.26
  -7   4   1  238.48  108.19
   7   4  -1  191.18  145.89
   7   4  -1  391.06  112.99
   7   4  -1  399.96  121.39
  -7   4   1  546.95  146.79
   6  -4  -1   84.29  196.38
   6  -4  -1 -498.65  275.47
  -6  -4   1  -79.89  234.88
  -6  -4   1  -79.29  101.79
   6   4  -1  -93.99  111.39
  -6   4   1 -171.68   90.19
   6   4  -1    2.10   97.89
  -6   4   1  -34.90   78.29
  -6   4   1   19.10   88.89
   6   4  -1 -190.78   79.49
  -5  -4   1  712.73  121.69
   5  -4  -1  667.83   67.09
   5  -4  -1  776.32  176.88
  -5  -4   1  562.84   62.89
  -5  -4   1  829.82  110.49
   5  -4  -1  862.11  258.77
  -5   4   1  565.54   88.89
   5   4  -1  738.93   99.29
  -5   4   1  581.24   85.39
   5   4  -1  641.04  119.79
   5   4  -1  728.43   98.29
  -5   4   1  605.64   88.49
  -4  -4   1   55.99   64.59
  -4  -4   1   10.40   30.30
  -4  -4   1   20.80   71.99
   4  -4  -1   -7.20  158.58
   4  -4  -1  112.29  116.99
  -4  -4   1   37.40   19.50
   4   4  -1   -3.30   51.69
  -4   4   1   74.89   42.70
   4   4  -1  -42.70   46.20
  -4   4   1   73.79   48.30
   4   4  -1  -44.30   62.79
  -4   4   1   83.09   54.09
  -3  -4   1  193.88   62.69
   3  -4  -1  267.17  150.58
   3  -4  -1  138.69   47.20
   3  -4  -1  226.58   85.89
  -3  -4   1  156.28   58.89
  -3   4   1  150.18   50.09
   3   4  -1   58.99   48.60
  -3   4   1  142.79   39.70
  -3   4   1  186.88   38.30
   3   4  -1   94.89   56.99
   3   4  -1  115.99   38.50
   2  -4  -1  840.02   75.99
  -2  -4   1  895.11   84.99
   2  -4  -1  846.52  129.99
   2  -4  -1  977.30  171.88
  -2  -4   1  785.32   93.99
  -2  -4   1  657.43   74.69
   2   4  -1  917.61   81.59
  -2   4   1  704.73   65.59
  -2   4   1  710.83   59.09
   2   4  -1  937.21   83.59
  -2   4   1  658.53   68.69
   2   4  -1  892.61   83.49
  -2   4   1  747.43   88.79
  -2   4   1  783.82   46.90
   1  -4  -1 1165.48  155.68
  -1  -4   1 1010.30   64.29
  -1  -4   1 1240.18   87.19
   1  -4  -1 1223.28   66.49
  -1  -4   1 1161.18   77.99
  -1  -4   1 1175.88   77.29
   1  -4  -1 1111.39  112.69
  -1  -4   1 1203.88  112.89
  -1   4   1 1135.09   72.69
   1   4  -1 1282.17   84.59
  -1   4   1 1164.88   66.99
  -1   4   1 1215.18   81.09
  -1   4   1 1204.08  119.79
   1   4  -1 1164.98  103.59
  -1   4   1 1538.35  198.78
   1   4  -1 1262.67   88.99
  -1   4   1 1218.68   68.39
  -1   4   1 1075.69   81.99
   1   4  -1 1317.77   62.59
   1   4  -1 1266.47   85.19
   1   4  -1 1199.38   97.79
   0  -4  -1  199.78   79.89
   0  -4   1  168.58   31.80
   0  -4   1  215.48   72.69
   0  -4  -1  145.19   26.60
   0  -4   1   74.29   25.00
   0   4   1   92.19   32.30
   0   4   1   91.99   44.60
   0   4   1  129.69   28.00
   0   4  -1  126.19   25.90
   0   4  -1  110.59   36.50
   0   4  -1   95.39   32.60
   0   4   1  118.29   63.29
   0   4   1  233.78   88.79
   0   4   1   83.59   36.00
   0   4  -1  118.39   38.90
   0   4  -1   92.89   44.80
   0   4   1  103.09   24.10
   0   4  -1  155.48   28.90
   0   4  -1  130.99   53.79
   0   4   1  111.99   25.30
   1  -4   1  343.77   42.30
   1  -4   1  319.87   38.30
  -1  -4  -1  490.65   75.39
   1  -4   1  246.78   86.79
   1  -4   1  352.46   40.90
  -1  -4  -1  275.87   37.20
  -1   4  -1  287.07   37.70
   1   4   1  370.76   53.59
   1   4   1  457.65   57.69
   1   4   1  398.96   51.69
   1   4   1  314.57   53.29
  -1   4  -1  394.16   48.80
   1   4   1  545.95   93.39
   1   4   1  325.77   41.50
  -1   4  -1  293.47   56.89
  -1   4  -1  401.56   53.69
   1   4   1  295.17   78.49
  -1   4  -1  400.66   49.60
   2  -4   1  378.56   48.00
   2  -4   1  426.86  115.29
  -2  -4  -1  441.26   53.39
   2  -4   1  507.15   66.39
  -2  -4  -1  427.06   50.29
   2  -4   1  497.75   51.89
   2  -4   1  403.46   37.00
  -2   4  -1  420.66   55.89
   2   4   1  439.06   52.79
   2   4   1  335.77   50.79
   2   4   1  388.16   68.09
  -2   4  -1  426.16   65.19
  -2   4  -1  349.57   60.79
   2   4   1  452.25   56.89
  -2   4  -1  453.85   59.49
   2   4   1  389.76   59.49
  -2   4  -1  446.46   46.20
   3  -4   1  297.77   50.39
  -3  -4  -1  389.86   57.69
   3  -4   1  288.77   52.79
  -3  -4  -1  269.37   61.29
   3  -4   1  569.04   97.79
  -3  -4  -1  423.06   62.19
   3  -4   1  434.46  140.19
   3  -4   1  299.47   31.40
   3   4   1  385.56   53.69
   3   4   1  422.16   68.39
   3   4   1  333.37   51.29
  -3   4  -1  249.28   55.69
  -3   4  -1  358.06   62.49
   4  -4   1  130.89  147.99
   4  -4   1  -51.89   54.99
   4  -4   1   22.50   53.69
   4  -4   1 -174.38   97.89
  -4  -4  -1    8.20   63.89
   4   4   1   91.89   43.80
  -4   4  -1   54.79   54.79
   4   4   1  -11.60   46.90
   4   4   1  -20.00   64.49
  -4   4  -1   11.70   51.19
   5  -4   1  197.58  195.88
   5  -4   1  240.88  146.29
  -5  -4  -1  312.07   93.09
   5  -4   1  276.27   78.39
  -5  -4  -1  223.48   74.99
   5   4   1  141.19   91.99
  -5   4  -1  119.29   72.99
  -5   4  -1  194.38   71.49
  -5   4  -1  180.78   81.09
   5   4   1  236.18   68.49
   6  -4   1  205.08  105.29
   6  -4   1  101.39  276.47
  -6  -4  -1  273.07  129.39
  -6  -4  -1  232.78  101.39
   6  -4   1 -257.77  189.18
  -6   4  -1   96.39  103.99
  -6   4  -1  248.88  106.19
  -6   4  -1  245.58   99.29
   6   4   1  115.29   85.19
   6   4   1  132.19  109.79
  -6  -5   1  318.87  146.09
   6  -5  -1  263.67  347.27
  -6  -5   1  -27.40  164.28
   6  -5  -1  259.27  248.88
   6   5  -1   28.90  122.69
   6   5  -1  -75.09   96.19
  -6   5   1 -115.99  113.99
   6   5  -1   49.40  106.89
  -6   5   1    3.50  104.09
  -6   5   1   41.70   97.79
   5  -5  -1 1602.54  339.47
   5  -5  -1 2721.43  334.87
  -5  -5   1 2571.44  238.08
  -5  -5   1 2313.37  222.38
   5   5  -1 2478.85  204.28
  -5   5   1 2603.94  175.98
   5   5  -1 2239.58  197.78
  -5   5   1 2385.06  182.68
  -5   5   1 2674.73  193.88
   5   5  -1 2673.23  222.58
  -4  -5   1  455.65  103.59
   4  -5  -1  370.36  147.29
  -4  -5   1  271.17  104.69
   4  -5  -1  274.87  221.08
   4   5  -1  474.25  108.09
  -4   5   1  559.04   91.49
  -4   5   1  504.95   74.09
   4   5  -1  457.65   84.29
  -4   5   1  375.76   78.79
   4   5  -1  446.36   91.29
  -3  -5   1 1223.68  118.79
  -3  -5   1  950.60  134.49
   3  -5  -1  765.82  140.09
   3  -5  -1  835.92  204.08
   3   5  -1 1028.60  112.29
  -3   5   1  970.70   96.19
   3   5  -1  835.32  109.79
   3   5  -1  839.92  107.89
  -3   5   1 1088.09   93.09
   2  -5  -1  297.97  143.89
   2  -5  -1  238.68   91.99
  -2  -5   1  269.47   58.29
  -2  -5   1  332.37   61.39
   2   5  -1  195.88   61.79
  -2   5   1  162.28   41.90
   2   5  -1  326.37   65.09
  -2   5   1  146.19   52.09
  -2   5   1  242.58   32.40
   2   5  -1  198.28   50.49
  -2   5   1  225.38   50.99
  -1  -5   1 1167.88  158.88
  -1  -5   1  905.21   78.19
  -1  -5   1  865.71   88.79
   1  -5  -1  960.40  174.68
  -1   5   1 1039.00  139.49
  -1   5   1  971.10   69.09
   1   5  -1 1047.00   56.19
  -1   5   1 1087.49   73.79
  -1   5   1 1054.79   89.49
   1   5  -1  949.80   87.19
  -1   5   1  910.81   86.79
  -1   5   1 1151.28   86.59
   1   5  -1  851.51   92.19
   1   5  -1  828.42   90.29
   1   5  -1  789.32  108.49
   0  -5   1  530.65   59.49
   0  -5  -1  638.24  125.09
   0  -5   1  638.04   58.69
   0  -5   1  641.94  123.89
   0   5   1  632.04   79.19
   0   5   1  528.35  109.19
   0   5   1  553.14   68.99
   0   5   1  568.84   53.79
   0   5  -1  515.15   64.39
   0   5   1  501.35   62.59
   0   5  -1  717.13   78.09
   0   5   1  614.94   61.09
   0   5  -1  563.44   66.79
   0   5  -1  696.93   57.09
   1  -5   1 1088.59   70.69
   1  -5   1 1336.97  188.28
   1  -5   1 1000.20   73.69
  -1  -5  -1 1037.40  151.58
   1  -5   1 1027.70   70.79
  -1   5  -1  975.30   88.89
  -1   5  -1 1082.49   87.09
   1   5   1 1130.29   84.99
   1   5   1 1144.19   88.69
   1   5   1 1026.90  130.89
   1   5   1 1058.89  109.29
  -1   5  -1  981.80   77.79
   1   5   1 1003.10  136.49
   1   5   1 1065.39  100.09
  -1   5  -1 1008.70   93.19
   2  -5   1 1724.43   95.89
   2  -5   1 1835.42  273.97
   2  -5   1 1522.75   99.49
   2  -5   1 1725.73   92.19
   2   5   1 2085.49  120.19
   2   5   1 2086.39  128.49
  -2   5  -1 1538.55  120.19
  -2   5  -1 1590.94  101.19
  -2   5  -1 1645.64  116.79
  -3  -5  -1 1346.17   96.59
   3  -5   1 1192.48   65.59
   3  -5   1 1047.00  210.78
   3  -5   1 1140.09   92.89
   3  -5   1 1256.47  157.98
   3  -5   1 1365.66   95.79
   3   5   1 1232.28  115.09
  -3   5  -1 1345.47  112.29
   3   5   1 1346.07  122.59
  -3   5  -1 1398.46  116.79
   3   5   1 1439.46  130.39
   3   5   1 1303.77  111.59
  -4  -5  -1  -57.69   73.09
   4  -5   1  134.39  124.19
   4  -5   1  -17.70   58.49
   4   5   1  -31.10   79.79
   4   5   1   47.90   76.89
  -4   5  -1   -4.90   66.59
   4   5   1    9.80   55.69
  -4   5  -1   93.99   68.29
  -5  -5  -1  102.79  101.29
   5  -5   1  179.68  302.97
   5  -5   1  366.86   84.29
  -5  -5  -1   83.89  110.09
   5  -5   1  210.28  184.28
  -5   5  -1  165.68   91.59
   5   5   1   97.39  108.19
   5   5   1  293.97   91.99
  -5   5  -1  246.38  101.89
   6  -5   1  189.18  235.88
   6  -5   1   71.79  308.37
  -6  -5  -1  -73.79  144.89
  -6   5  -1  -45.70  200.18
   6   5   1   21.30  123.59
   6   5   1   53.99  101.19
  -6   5  -1  189.28  102.69
  -6   5  -1  192.78  122.99
   5  -6  -1  214.08  212.08
  -5  -6   1   23.40  140.49
   5  -6  -1  -65.59  321.47
  -5  -6   1 -114.19  150.38
   5   6  -1  -67.29   98.79
   5   6  -1  -14.10  126.09
  -5   6   1  125.29   93.89
  -5   6   1  -85.69   87.89
   5   6  -1    9.30  103.39
  -5   6   1  -48.40  102.39
   4  -6  -1  121.09  157.68
  -4  -6   1  476.25  118.39
   4  -6  -1  616.84  319.37
   4   6  -1  378.36  102.49
  -4   6   1  280.17   83.69
   4   6  -1  393.96  133.29
  -4   6   1  213.48   87.09
   4   6  -1  228.68   91.69
  -4   6   1  295.47   79.39
  -3  -6   1  144.69   83.89
   3  -6  -1  106.19  251.37
   3  -6  -1  122.59  115.59
   3   6  -1  219.58   79.89
  -3   6   1  136.19   64.69
  -3   6   1  175.98   68.19
   3   6  -1  117.49   91.49
   2  -6  -1 1524.95  263.57
  -2  -6   1 2063.69  138.09
  -2   6   1 1788.62  123.69
  -2   6   1 1979.10  116.29
   2   6  -1 2146.49  156.68
   2   6  -1 1998.90  157.98
  -2   6   1 2021.90  146.99
   2   6  -1 1888.41  145.79
   1  -6  -1  348.27  177.48
  -1  -6   1  171.88   43.20
  -1  -6   1  211.68   49.30
  -1  -6   1  270.07  134.39
   1   6  -1  126.89   59.69
  -1   6   1  164.48   58.09
   1   6  -1   92.59   66.09
  -1   6   1  163.58   40.60
   1   6  -1  183.48   93.49
  -1   6   1  163.28   82.49
   1   6  -1  144.49   54.39
  -1   6   1  213.18   49.99
   0  -6   1 4479.85  345.47
   0  -6  -1 3870.41  343.47
   0   6   1 4101.89  231.78
   0   6   1 4223.98  287.47
   0   6   1 4101.39  227.68
   0   6  -1 4123.39  215.28
   0   6   1 3919.71  209.78
   0   6   1 4350.06  209.68
   0   6  -1 4247.38  220.68
   0   6  -1 4160.68  225.68
   1  -6   1  424.96  183.48
   1   6   1  217.98   69.99
   1   6   1  239.68   52.09
  -1   6  -1  179.58   59.79
   1   6   1  227.38   62.99
  -1   6  -1  127.69   46.10
  -1   6  -1  257.17   64.59
   2  -6   1  -39.60  187.28
  -2   6  -1   14.50   37.00
  -2   6  -1   24.10   55.59
   2   6   1  -36.90   62.79
   2   6   1  -88.19   64.09
   2   6   1  -55.39   46.90
  -2   6  -1   14.20   61.89
   3  -6   1  101.59  235.98
  -3   6  -1   -6.70   68.39
   3   6   1  -52.29   79.29
   3   6   1   39.30   72.79
  -3   6  -1  -38.80   67.09
   4  -6   1  241.28  279.27
  -4   6  -1  168.68   88.49
  -4   6  -1   58.99   88.79
   4   6   1  117.79  108.59
   4   6   1  -88.29   78.79
   4   6   1   12.10   87.99
   5  -6   1  132.19  364.26
   5   6   1  327.57  118.99
  -5   6  -1  -89.39  101.99
  -5   6  -1  346.07  124.19
   5   6   1  148.89  133.89
   5   6   1  -56.39  101.79
   4  -7  -1  534.15  394.36
  -4   7   1  454.05  120.19
   4   7  -1  215.48  124.29
  -4   7   1  213.08   99.59
  -4   7   1  451.45  110.49
   4   7  -1  286.57  107.39
   4   7  -1  269.87  129.49
   3  -7  -1  841.92  370.76
  -3   7   1 1078.09  139.29
   3   7  -1 1479.05  163.08
   3   7  -1 1142.99  154.08
   3   7  -1 1107.79  135.99
   2  -7  -1  -76.69  261.77
  -2   7   1   43.50   65.79
   2   7  -1  236.48   96.49
  -2   7   1  265.27  134.99
   2   7  -1  155.38   80.09
   2   7  -1  127.19   94.29
   1  -7  -1  332.77  229.08
   1   7  -1  -36.90   77.49
   1   7  -1  -40.10   77.49
  -1   7   1   55.39   61.39
  -1   7   1   30.20   49.80
   1   7  -1   89.29   64.59
   0  -7  -1  -42.30  186.28
   0  -7   1 -187.48  197.18
   0   7  -1    9.70   72.59
   0   7   1  139.39   56.29
   0   7  -1 -111.89   56.09
   0   7  -1    1.10   77.49
   0   7   1  112.09   66.09
   1  -7   1  800.52  253.87
   1   7   1  449.06  100.09
   1   7   1  312.67   68.49
  -1   7  -1  427.46   84.99
  -1   7  -1  315.97   68.69
   1   7   1  390.86   88.39
  -1   7  -1  398.46   93.29
   2  -7   1  420.96  288.87
   2   7   1    3.30   63.39
  -2   7  -1   58.09   78.99
  -2   7  -1  -54.19   80.89
   2   7   1  106.99   89.09
   2   7   1   41.50   79.99
   3  -7   1  408.16  347.17
   3   7   1  447.76  124.69
   3   7   1  442.66  109.69
  -3   7  -1  418.46  107.59
  -3   7  -1  601.24  115.09
   1  -8  -1  455.65  320.97
   1   8  -1  506.25  126.39
   1   8  -1  420.86  126.49
  -1   8   1  405.86  116.59
   1   8  -1  426.56   99.89
   0   8  -1  177.58   90.79
   0   8  -1  -73.29   95.99
   0   8   1  141.39   76.39
   0   8   1  195.28  103.09
   1  -8   1 -117.79  315.97
   1   8   1  177.48  108.19
   1   8   1  206.38  147.49
  -1   8  -1  198.58  108.29
   1   8   1  303.97   89.69
  -8   0   2  556.14  124.79
  -8   0   2  495.05  146.89
   8   0  -2  727.33  474.05
   8   0  -2  336.67  313.77
   8   0  -2  446.26  160.28
  -7   0   2  149.29  135.69
  -7   0   2  243.38  103.49
   7   0  -2   55.89   71.39
   7   0  -2  140.79  110.19
   7   0  -2  -19.30  254.37
   6   0  -2 3750.92  406.16
   6   0  -2 4256.67  203.58
   6   0  -2 4092.39  235.48
   6   0  -2 3402.46  197.98
  -6   0   2 3780.52  234.98
  -6   0   2 3919.41  217.48
   5   0  -2  551.04   82.79
   5   0  -2  389.66   55.99
  -5   0   2  555.54   76.59
  -5   0   2  454.95   59.99
   5   0  -2  497.75   62.49
   5   0  -2  713.23  161.68
  -5   0   2  503.95   81.69
   4   0  -2  177.08   86.89
   4   0  -2  120.89   50.79
   4   0  -2  102.09   30.50
  -4   0   2  -50.99   89.09
  -4   0   2   53.99   34.00
   4   0  -2   99.69   31.00
  -4   0   2   38.60   22.10
   4   0  -2   57.39   43.30
  -4   0   2   91.39   42.50
   3   0  -2 1645.44   99.19
  -3   0   2 1573.44   81.39
   3   0  -2 1568.84   85.59
  -3   0   2 1755.52   94.59
  -3   0   2 1667.53   98.39
   3   0  -2 1622.14   92.39
  -3   0   2 1688.03  155.98
   3   0  -2 1725.73  159.48
  -3   0   2 1706.43  101.09
   3   0  -2 1476.25   85.19
   2   0  -2 1549.84   82.89
   2   0  -2 1686.63   87.49
  -2   0   2 1665.13   79.29
   2   0  -2 1573.84  120.79
  -2   0   2 1696.93  133.49
   2   0  -2 1566.14   84.69
  -2   0   2 1644.04   87.29
   2   0  -2 1592.24  115.89
   2   0  -2 1577.54   80.79
  -2   0   2 1712.63   86.39
   2   0  -2 1580.84   70.29
  -2   0   2 1576.04   88.09
  -1   0   2 2376.26  110.79
   1   0  -2 2278.57  133.59
  -1   0   2 2435.66  110.69
  -1   0   2 2564.24  144.89
  -1   0   2 2470.25  111.29
  -1   0   2 2423.36  100.99
   1   0  -2 2508.65  138.69
   1   0  -2 2296.97  115.79
   1   0  -2 2414.66  101.19
   1   0  -2 2491.45  110.59
   1   0  -2 2443.86  107.79
  -1   0   2 2376.16  109.79
   1   0  -2 2403.26  111.79
  -1   0   2 2341.27  112.89
  -1   0   2 2367.36  134.39
   0   0  -2  583.14   37.80
   0   0   2  663.93   40.50
   0   0   2  614.64   36.50
   0   0   2  721.03   59.29
   0   0  -2  675.83   40.50
   0   0  -2  615.24   35.30
   0   0   2  638.84   36.70
   0   0   2  677.73   37.90
   0   0  -2  598.94   35.10
   0   0  -2  622.94   36.40
   0   0  -2  672.83   53.09
   1   0   2 2252.27  115.59
   1   0   2 2387.86  116.69
  -1   0  -2 2721.43  113.49
  -1   0  -2 2390.06  115.49
  -1   0  -2 2518.85  119.69
   1   0   2 2371.46  113.39
   1   0   2 2453.75  113.39
  -1   0  -2 2525.15  114.19
   2   0   2  446.06   48.20
   2   0   2  490.75   45.90
  -2   0  -2  508.65   53.79
  -2   0  -2  574.54   47.00
   2   0   2  536.05   46.40
   2   0   2  551.94   47.90
  -2   0  -2  426.66   48.20
  -2   0  -2  447.36   42.30
   3   0   2 1476.35   97.19
   3   0   2 1587.54   83.79
   3   0   2 1467.95  101.19
  -3   0  -2 1656.73   98.69
   3   0   2 1553.84   99.59
  -3   0  -2 1492.85   95.39
  -3   0  -2 1620.44   81.59
  -3   0  -2 1604.54  101.59
   3   0   2 1684.83  106.19
  -4   0  -2  502.85   52.49
   4   0   2  547.95   75.69
  -4   0  -2  430.46   69.89
   4   0   2  500.75   47.30
  -5   0  -2 6386.06  286.47
   5   0   2 6123.49  281.67
   5   0   2 6282.67  315.57
   5   0   2 7245.08  418.76
  -5   0  -2 5777.02  312.27
   6   0   2  216.98   50.99
  -6   0  -2  249.97   88.99
  -6   0  -2  300.87   64.99
   6   0   2  296.07   90.19
   6   0   2  408.76  191.18
  -7   0  -2  661.43  124.89
   7   0   2 1084.69  310.27
   7   0   2  899.21  142.79
   7   0   2  990.00  118.59
   7  -1  -2  770.72  103.59
   7  -1  -2  635.84  130.89
  -7  -1   2  487.05  122.29
   7  -1  -2  398.96  236.38
   7  -1  -2  937.51  321.47
  -7   1   2  822.12  120.29
   7   1  -2  962.70  262.97
  -7   1   2  524.65  121.59
   7   1  -2  707.63   97.39
   7   1  -2  724.63  136.59
   6  -1  -2  390.36   64.29
   6  -1  -2  385.76  186.98
  -6  -1   2  421.66   97.09
   6  -1  -2  303.27  195.18
   6  -1  -2  476.05   94.69
   6  -1  -2  488.75   64.69
  -6   1   2  552.14   83.69
  -6   1   2  346.27   62.79
   6   1  -2  618.64   74.99
  -6   1   2  544.45   96.59
   6   1  -2  457.25  182.98
   6   1  -2  443.96   95.79
  -5  -1   2  392.66   83.69
  -5  -1   2  444.76   67.19
   5   1  -2  459.95   78.49
   5   1  -2  277.97   69.69
   5   1  -2  341.37  123.59
   5   1  -2  452.85   57.29
  -4  -1   2 1080.89  100.09
   4  -1  -2  980.10   64.79
  -4  -1   2 1077.39  151.88
   4  -1  -2  937.21  137.69
   4  -1  -2  822.12  151.48
   4  -1  -2 1131.69   83.59
   4  -1  -2 1053.09   61.99
  -4  -1   2 1122.79   84.49
  -4  -1   2 1107.09   73.09
   4  -1  -2 1073.79   84.19
  -4   1   2  977.10   77.69
  -4   1   2  935.01   57.19
   4   1  -2  899.91  131.19
   4   1  -2 1314.87   99.19
   4   1  -2 1153.48   76.69
  -4   1   2  855.91  109.69
  -4   1   2  905.11   85.69
   3  -1  -2  430.26   47.40
   3  -1  -2  463.35   46.80
   3  -1  -2  241.68   62.99
   3  -1  -2  487.35  106.49
   3  -1  -2  397.46   36.80
  -3  -1   2  424.96   41.50
  -3  -1   2  447.56   48.60
  -3  -1   2  555.34   62.59
  -3  -1   2  466.15   60.19
   3  -1  -2  394.16   46.60
  -3  -1   2  425.36   78.49
   3  -1  -2  397.96   29.00
   3   1  -2  422.56   45.70
  -3   1   2  522.65   50.59
  -3   1   2  420.66   43.20
   3   1  -2  318.37   42.90
   3   1  -2  381.26   69.89
  -3   1   2  419.76   52.49
  -3   1   2  406.76   95.29
   3   1  -2  440.46   54.29
  -3   1   2  374.36   31.20
   3   1  -2  348.07   53.69
  -2  -1   2 1366.16   87.49
   2  -1  -2 1307.17   58.49
  -2  -1   2 1454.45   81.79
  -2  -1   2 1454.55  111.99
  -2  -1   2 1434.36   73.29
   2  -1  -2 1371.06   67.79
   2  -1  -2 1228.58  131.19
  -2  -1   2 1486.15   83.59
   2  -1  -2 1235.48   72.49
  -2  -1   2 1367.26   71.29
   2  -1  -2 1478.55  119.89
  -2   1   2 1432.86   74.69
   2   1  -2 1344.07   75.59
  -2   1   2 1328.57   59.79
  -2   1   2 1184.38  135.19
   2   1  -2 1385.36   82.89
   2   1  -2 1337.57   86.09
  -2   1   2 1432.16   72.19
  -2   1   2 1347.37   74.69
   2   1  -2 1373.56   77.19
  -2   1   2 1383.36   72.59
   2   1  -2 1473.15   98.59
   2   1  -2 1285.77   68.29
   1  -1  -2  180.98   41.40
  -1  -1   2  215.28   23.10
  -1  -1   2  227.58   21.80
  -1  -1   2  233.48   32.50
  -1  -1   2  234.28   30.90
  -1  -1   2  228.68   26.40
   1  -1  -2  207.78   52.59
  -1  -1   2  170.28   29.00
   1  -1  -2  182.78   21.60
  -1   1   2  193.18   17.70
   1   1  -2  197.18   36.60
   1   1  -2  213.78   22.90
  -1   1   2  220.58   50.99
   1   1  -2  199.48   25.20
   1   1  -2  226.58   28.40
  -1   1   2  211.08   17.60
   1   1  -2  211.08   28.90
   1   1  -2  187.88   19.10
   1   1  -2  165.48   29.80
  -1   1   2  228.68   21.60
  -1   1   2  254.17   63.89
   0  -1   2 1705.13   81.49
   0  -1   2 1633.34   81.19
   0  -1  -2 1602.64  102.69
   0  -1   2 1772.72   84.89
   0  -1   2 1608.64   87.79
   0  -1  -2 1710.93   79.49
   0  -1   2 1612.14   84.19
   0  -1  -2 1746.43   75.09
   0  -1   2 1730.23   92.59
   0  -1   2 1635.54   87.89
   0   1  -2 1688.93   88.79
   0   1   2 1749.12  114.09
   0   1  -2 1735.33   85.89
   0   1  -2 1731.23   81.59
   0   1   2 1724.73   75.19
   0   1   2 1719.73   75.29
   0   1   2 1733.23   73.69
   0   1   2 1662.03  109.29
   0   1  -2 1795.62   83.69
   0   1  -2 1807.02   81.49
   0   1  -2 1648.34   87.99
   0   1  -2 1727.53   87.29
   0   1   2 1750.92   79.79
  -1  -1  -2  199.38   24.20
  -1  -1  -2  198.58   21.10
   1  -1   2  201.18   26.20
   1  -1   2  176.28   25.80
   1  -1   2  187.88   27.90
   1  -1   2  233.88   27.80
  -1   1  -2  219.78   29.10
  -1   1  -2  202.68   27.40
  -1   1  -2  182.88   27.60
   1   1   2  194.18   20.70
   1   1   2  220.38   26.10
   1   1   2  197.78   24.80
  -1   1  -2  162.98   24.10
  -1   1  -2  189.08   28.80
  -2  -1  -2 7836.02  344.37
   2  -1   2 8731.93  348.37
  -2  -1  -2 8140.19  338.37
  -2  -1  -2 8162.88  328.37
  -2  -1  -2 8168.48  345.97
   2  -1   2 8420.36  346.77
   2   1   2 7352.06  353.76
   2   1   2 7710.33  339.27
   2   1   2 7828.62  341.67
   2   1   2 7744.93  344.97
   2   1   2 7969.00  346.97
  -2   1  -2 7882.31  347.77
  -2   1  -2 8473.35  350.86
   3  -1   2   86.99   36.40
   3  -1   2    3.70   31.80
  -3  -1  -2   92.79   26.40
  -3  -1  -2   52.19   15.40
   3  -1   2   26.10   30.70
   3  -1   2   81.59   37.60
  -3  -1  -2  115.49   35.90
  -3  -1  -2   45.10   38.30
   3   1   2   -0.70   25.70
  -3   1  -2   18.90   29.20
   3   1   2   51.79   19.10
  -3   1  -2   19.90   38.70
   3   1   2  -49.10   32.90
  -3   1  -2   40.00   31.70
  -3   1  -2   30.90   30.60
   3   1   2   86.89   32.90
   3   1   2  -18.00   43.40
  -4  -1  -2  103.59   38.10
   4  -1   2   84.39   46.20
  -4  -1  -2   29.80   46.30
  -4  -1  -2  142.29   29.10
  -4   1  -2   93.79   32.60
   4   1   2   67.59   25.40
  -4   1  -2   27.90   53.19
   4   1   2    4.30   44.60
  -4   1  -2   95.79   41.10
  -5  -1  -2  332.67   75.49
   5  -1   2  607.64  158.38
  -5  -1  -2  501.95   57.19
   5  -1   2  823.72  105.19
   5  -1   2  580.94   57.09
  -5   1  -2  669.63   92.39
   5   1   2  366.56  127.89
  -5   1  -2  530.05   74.39
   5   1   2  530.85   70.49
   6  -1   2  205.98  201.38
   6  -1   2  344.17   50.29
  -6  -1  -2  497.95  101.79
  -6  -1  -2  452.25   65.99
   6  -1   2  369.36  102.19
   6   1   2  462.15  101.09
   6   1   2  253.77   54.89
   6   1   2  548.85  196.88
  -6   1  -2  269.77   87.99
   7  -1   2   -5.90   53.69
  -7  -1  -2 -188.18  102.59
   7  -1   2  289.37  405.46
   7  -1   2  -39.00  108.69
  -7  -1  -2   52.49   76.69
   7   1   2   26.00   65.49
   7   1   2  452.45  269.37
  -7   1  -2   83.29  102.39
  -7   1  -2   96.39   85.59
   7   1   2  181.88  110.59
   7  -2  -2 -382.66  286.77
  -7  -2   2   69.89  112.89
   7  -2  -2  -91.89  103.99
   7  -2  -2  202.88  221.08
  -7   2   2 -146.39  101.09
   7   2  -2   63.19  123.19
  -7   2   2   68.09   84.39
  -6  -2   2  110.89   73.59
  -6  -2   2  275.97  109.09
   6  -2  -2  344.87  173.68
   6  -2  -2  131.69   80.49
   6  -2  -2  122.79  215.68
   6   2  -2  263.77   99.09
   6   2  -2    6.00  112.89
  -6   2   2  170.08   83.09
  -6   2   2  270.27   75.69
   6   2  -2   86.99   57.89
   5  -2  -2 1158.68   83.59
  -5  -2   2 1418.26  116.59
   5  -2  -2 1016.90  213.38
   5  -2  -2 1098.99  104.39
  -5  -2   2 1037.20  133.59
   5  -2  -2 1585.94  221.18
   5  -2  -2 1150.08  108.59
  -5   2   2 1264.77  118.19
   5   2  -2 1363.16  107.69
   5   2  -2 1505.75  170.28
  -5   2   2 1137.99  101.49
   5   2  -2 1083.79  129.89
  -4  -2   2  586.54   77.69
   4  -2  -2  683.03   62.59
   4  -2  -2  534.35   48.50
   4  -2  -2  751.32  135.89
   4  -2  -2  591.44   62.29
  -4  -2   2  704.43   89.49
   4  -2  -2  543.95  140.99
   4   2  -2  556.24   86.39
  -4   2   2  601.14   74.29
  -4   2   2  650.93   69.19
   4   2  -2  706.13   87.39
   4   2  -2  732.93   71.99
  -4   2   2  558.04   70.99
  -4   2   2  634.24   58.69
   3  -2  -2  238.78   29.00
  -3  -2   2  198.78   29.10
  -3  -2   2  176.98   42.50
  -3  -2   2  158.78   30.20
  -3  -2   2  197.08   49.20
   3  -2  -2  209.88   25.30
  -3  -2   2  195.88   41.30
  -3  -2   2  282.47   61.09
   3  -2  -2  269.97   75.39
   3  -2  -2  309.37  108.79
   3  -2  -2  176.38   25.90
  -3   2   2  202.88   17.90
  -3   2   2  191.68   37.80
   3   2  -2  222.98   50.49
  -3   2   2  188.48   34.20
   3   2  -2  153.18   44.90
  -3   2   2  207.08   39.00
   3   2  -2  239.38   36.70
   3   2  -2  143.29   30.50
   3   2  -2  229.08   40.00
  -3   2   2  216.68   26.20
  -3   2   2  273.27   97.89
  -2  -2   2   41.50   35.40
  -2  -2   2   87.69   35.20
   2  -2  -2  130.99   79.59
  -2  -2   2   38.30   19.70
  -2  -2   2   94.09   17.90
  -2  -2   2   59.09   39.50
   2  -2  -2   35.00   57.29
  -2   2   2   99.59   22.20
  -2   2   2   99.99   16.70
  -2   2   2   69.19   16.40
  -2   2   2   55.39   71.49
   2   2  -2  115.19   42.90
  -2   2   2   61.39   18.60
   2   2  -2   60.49   33.30
  -2   2   2   38.70   21.80
   2   2  -2   53.69   23.60
   2   2  -2   47.30   24.80
   2   2  -2   97.59   25.50
  -2   2   2   67.99   54.99
  -1  -2   2 4114.39  190.48
  -1  -2   2 4069.09  183.28
   1  -2  -2 4216.98  219.98
   1  -2  -2 4005.60  237.58
  -1  -2   2 3988.80  194.88
  -1  -2   2 4110.89  184.78
  -1  -2   2 4109.19  196.88
  -1  -2   2 4124.29  178.18
  -1   2   2 3924.41  241.28
   1   2  -2 4051.99  183.38
   1   2  -2 4361.16  178.08
   1   2  -2 4355.26  196.08
  -1   2   2 3998.30  179.78
   1   2  -2 4264.27  187.28
  -1   2   2 4076.09  177.78
   1   2  -2 3932.11  189.18
   1   2  -2 4116.59  189.78
  -1   2   2 3875.61  219.08
   0  -2   2   50.49   16.20
   0  -2   2   31.20   22.40
   0  -2  -2   47.40   40.20
   0  -2   2   45.00   20.00
   0  -2   2   39.40   15.20
   0  -2   2   87.49   26.10
   0  -2  -2   11.60   33.00
   0  -2   2   63.69   24.80
   0   2   2   85.89   50.59
   0   2  -2   43.00   14.50
   0   2  -2   47.70   18.80
   0   2  -2   71.39   26.60
   0   2  -2   40.30   18.80
   0   2   2   52.09   12.70
   0   2   2   41.00   12.40
   0   2  -2   75.99   20.80
   0   2  -2   20.50   22.20
   0   2  -2   35.30   15.50
   0   2   2   70.19   39.30
   1  -2   2 5964.60  266.77
  -1  -2  -2 6222.48  247.38
   1  -2   2 5848.81  266.57
   1  -2   2 6061.09  262.47
  -1  -2  -2 5305.67  251.37
   1  -2   2 5816.72  261.37
   1  -2   2 6051.99  258.17
  -1  -2  -2 6098.19  246.38
   1   2   2 6140.89  249.97
   1   2   2 6292.07  293.77
   1   2   2 5900.51  249.58
   1   2   2 6140.89  257.07
   1   2   2 5975.50  255.17
  -1   2  -2 5753.52  267.17
  -1   2  -2 6088.09  262.27
   1   2   2 6472.45  297.37
   1   2   2 6099.29  258.77
  -1   2  -2 5834.02  260.67
  -1   2  -2 6078.69  263.37
  -1   2  -2 6147.48  263.67
   2  -2   2   64.89   20.60
   2  -2   2   50.79   30.70
   2  -2   2   34.30   29.60
  -2  -2  -2   62.79   26.70
  -2  -2  -2   86.59   15.70
   2  -2   2   20.80   29.00
   2  -2   2    7.40   27.50
  -2  -2  -2   98.19   25.60
  -2  -2  -2   30.10   14.30
  -2   2  -2   61.99   28.20
   2   2   2   49.00   29.50
   2   2   2   58.09   19.20
   2   2   2   77.19   27.10
  -2   2  -2   51.59   29.00
  -2   2  -2   41.30   25.70
  -2   2  -2   33.20   35.30
   2   2   2   68.99   13.00
   2   2   2   59.09   17.90
  -3  -2  -2  -27.80   32.00
   3  -2   2   -5.70   39.40
   3  -2   2   19.50   37.70
  -3  -2  -2  -81.39   35.30
   3  -2   2    2.20   38.40
   3  -2   2  -11.80   25.60
   3  -2   2  -26.80   39.20
  -3  -2  -2    8.80   17.80
  -3  -2  -2   36.60   21.30
   3   2   2   18.50   16.20
   3   2   2   -3.00   32.10
  -3   2  -2  -23.00   31.10
   3   2   2   -7.10   19.30
  -3   2  -2  -10.90   32.30
   3   2   2   51.79   44.60
  -4  -2  -2  830.32   72.69
   4  -2   2  850.51   55.19
  -4  -2  -2  828.62   93.49
   4  -2   2  909.81  100.29
  -4  -2  -2  808.32   63.49
   4  -2   2  599.84  146.29
  -4   2  -2 1017.80   98.49
   4   2   2  845.92   98.19
   4   2   2  862.11   77.79
  -4   2  -2  861.01   96.89
   5  -2   2  820.02   64.79
  -5  -2  -2  878.51   82.39
   5  -2   2  669.03   98.79
  -5  -2  -2 1012.40  125.69
   5  -2   2  634.44  190.18
  -5   2  -2  713.33   89.79
  -5   2  -2  878.81  112.19
   5   2   2 1064.79  150.68
   5   2   2  839.42   86.19
  -5   2  -2  652.83   96.69
   5   2   2  852.41  107.49
   6  -2   2   75.69   43.70
   6  -2   2  433.96  222.98
  -6  -2  -2   61.39   96.89
   6  -2   2   -1.60   91.59
  -6  -2  -2  136.29   60.19
  -6   2  -2  235.08   98.29
   6   2   2    4.50   53.49
   6   2   2 -270.17  168.58
  -6   2  -2   88.79  102.39
  -6   2  -2  -20.80   67.19
   7  -2   2  119.39  125.09
   7  -2   2   90.49  315.37
  -7  -2  -2  211.38  127.29
  -7  -2  -2  210.08   86.99
  -7   2  -2  124.89   95.99
   7   2   2  140.89   77.79
   7   2   2  160.58  464.35
   7   2   2  184.08  121.19
  -7   2  -2   40.90  110.49
   7  -3  -2  388.06  257.37
  -7  -3   2 1098.19  152.58
  -7  -3   2  645.34  154.98
   7  -3  -2  802.82  368.16
  -7  -3   2  980.70  128.19
   7   3  -2 1229.18  181.88
   7   3  -2  936.21  129.59
  -7   3   2 1129.89  154.98
   7   3  -2 1240.38  170.28
  -6  -3   2  112.19   84.69
  -6  -3   2   33.20   50.59
   6  -3  -2  203.18   77.49
   6  -3  -2 -130.99  169.48
   6   3  -2  -73.39   99.49
   6   3  -2   39.20   70.59
  -6   3   2  171.68   87.99
   6   3  -2   35.90   70.99
  -6   3   2   24.70   70.29
   5  -3  -2  734.53   96.99
  -5  -3   2  906.11  128.69
   5  -3  -2  762.52  158.38
   5  -3  -2  875.21   84.39
   5  -3  -2  755.62   77.39
  -5  -3   2  762.42   75.39
   5  -3  -2  762.12  198.68
  -5  -3   2  838.52  116.39
   5   3  -2  818.02  122.59
  -5   3   2  829.92   97.89
   5   3  -2  806.42   99.59
  -5   3   2  695.93   93.59
  -5   3   2  822.62   93.69
   4  -3  -2  -50.79   22.80
  -4  -3   2   27.70   50.49
  -4  -3   2    4.80   27.80
   4  -3  -2   -7.40   34.30
   4  -3  -2  -59.09  118.89
   4  -3  -2   30.30  103.99
  -4  -3   2   48.30   64.69
   4   3  -2   18.90   40.10
  -4   3   2  -27.30   31.80
   4   3  -2   60.89   56.89
  -4   3   2   -2.70   39.50
  -4   3   2  -13.10   91.39
   4   3  -2  -37.20   38.00
  -4   3   2  -29.40   39.80
  -3  -3   2   56.09   51.69
   3  -3  -2   -0.90   27.70
   3  -3  -2  -50.49   74.19
   3  -3  -2  -37.80   89.69
  -3  -3   2  101.89   42.30
  -3  -3   2   25.80   18.40
   3   3  -2   -8.70   43.20
  -3   3   2  -18.40   32.40
  -3   3   2  -25.40   27.10
  -3   3   2   60.99   31.40
   3   3  -2   -6.20   32.80
   3   3  -2  -11.20   27.90
  -3   3   2    0.80   23.60
  -2  -3   2  943.61   86.29
  -2  -3   2  970.60   82.49
  -2  -3   2  862.81   67.19
  -2  -3   2  842.92   82.09
  -2  -3   2  967.60   54.99
  -2  -3   2  937.11   88.09
   2  -3  -2  826.02  112.79
   2  -3  -2 1103.89  157.38
  -2   3   2  886.91  154.58
  -2   3   2  938.61   66.69
   2   3  -2  948.01   70.09
  -2   3   2 1007.20   54.69
  -2   3   2  875.81   57.49
   2   3  -2  921.61   95.19
  -2   3   2 1054.49  125.19
   2   3  -2 1080.19   75.39
  -2   3   2  946.81   60.39
   2   3  -2  937.81   83.69
  -2   3   2  972.10   47.80
   2   3  -2 1063.89   80.79
  -1  -3   2  635.04   68.49
   1  -3  -2  737.03   99.19
  -1  -3   2  660.73   51.49
   1  -3  -2  735.43  117.79
  -1  -3   2  553.24   63.69
  -1  -3   2  599.24   43.50
  -1  -3   2  602.04   67.99
  -1  -3   2  674.23   59.89
   1   3  -2  707.13   55.29
   1   3  -2  715.43   43.70
  -1   3   2  738.63  101.39
  -1   3   2  636.94   51.29
  -1   3   2  613.34   40.10
   1   3  -2  584.04   62.89
   1   3  -2  485.45   64.29
  -1   3   2  528.45  110.19
   1   3  -2  600.24   51.19
   1   3  -2  715.03   67.99
   0  -3   2  720.03   52.59
   0  -3   2  645.34   61.29
   0  -3   2  709.73   54.99
   0  -3   2  678.43   64.19
   0  -3  -2  647.04   93.59
   0  -3   2  702.33   61.29
   0   3   2  831.82  107.29
   0   3  -2  666.13   58.89
   0   3   2  693.93   38.20
   0   3  -2  742.33   71.39
   0   3   2  807.12  111.79
   0   3  -2  651.83   72.49
   0   3   2  740.53   43.70
   0   3   2  670.73   35.80
   0   3  -2  728.93   63.79
   0   3  -2  817.62   57.99
   0   3  -2  773.92   51.39
   0   3   2  759.42   49.00
   1  -3   2    2.70   16.20
   1  -3   2  -22.00   28.80
   1  -3   2   39.70   26.50
   1  -3   2    9.90   26.70
   1   3   2    5.60   27.30
  -1   3  -2   -9.30   39.40
  -1   3  -2  -25.90   26.10
   1   3   2   -8.70   20.40
  -1   3  -2  -30.20   23.70
   1   3   2  -30.80   57.39
   1   3   2  107.29   72.69
  -1   3  -2   -6.40   35.90
  -1   3  -2   21.80   24.10
  -1   3  -2   -8.40   20.20
   1   3   2    7.50    9.70
   1   3   2  -10.30   14.40
   1   3   2   -1.00   17.90
  -2  -3  -2  493.45   29.30
  -2  -3  -2  501.25   47.20
   2  -3   2  497.75   43.50
   2  -3   2  451.15   63.49
   2  -3   2  490.95   58.29
   2  -3   2  419.96   58.39
   2  -3   2  537.45   57.69
  -2  -3  -2  590.34   51.09
   2   3   2  483.55   49.80
  -2   3  -2  456.85   56.89
   2   3   2  451.75   57.89
   2   3   2  624.94   90.89
  -2   3  -2  435.76   63.29
   2   3   2  566.24   70.49
  -2   3  -2  585.94   59.39
  -2   3  -2  416.96   54.59
   2   3   2  531.65   42.60
   3  -3   2  653.53   51.39
   3  -3   2  626.04   75.59
  -3  -3  -2  614.94   58.19
   3  -3   2  635.64   88.49
  -3  -3  -2  603.14   41.20
   3  -3   2  430.86   61.09
  -3  -3  -2  681.93   72.79
  -3  -3  -2  570.24   72.29
   3  -3   2  595.24  142.19
  -3   3  -2  545.35   72.29
   3   3   2  596.74   48.10
   3   3   2  619.94   64.89
   3   3   2  625.74   73.99
  -3   3  -2  611.24   72.19
  -4  -3  -2 1913.51  117.99
  -4  -3  -2 2140.49  106.09
   4  -3   2 2011.60  103.29
   4  -3   2 2023.00  142.49
  -4  -3  -2 1941.51  139.89
   4  -3   2 2206.58  283.47
  -4   3  -2 1895.61  141.39
   4   3   2 1998.90  125.49
  -4   3  -2 1847.62  136.99
   4   3   2 1958.00  106.39
   4   3   2 2253.57  146.09
  -5  -3  -2   -7.90   75.19
   5  -3   2  228.98  187.68
  -5  -3  -2  -75.69   54.89
   5  -3   2   30.30   20.90
  -5  -3  -2   -7.00   41.80
   5  -3   2   42.90   72.29
   5  -3   2    9.00   32.40
   5   3   2   -6.50   46.30
   5   3   2   47.80  115.89
  -5   3  -2  -49.40   68.59
  -5   3  -2   91.69   68.39
   5   3   2   26.50   48.60
  -5   3  -2  -19.50   50.19
   5   3   2   -7.30   71.49
   6  -3   2 1318.87  166.58
   6  -3   2 1393.26  322.87
  -6  -3  -2 1319.07  161.08
  -6  -3  -2 1441.76  134.59
   6   3   2 1130.99  157.98
  -6   3  -2 1361.56  169.98
  -6   3  -2 1125.19  146.49
  -6   3  -2 1148.49  164.68
  -7  -3  -2  -34.90  142.09
   7  -3   2  -80.69  131.49
   7  -3   2  309.37  346.67
  -7   3  -2  143.69  120.29
  -7   3  -2  -57.89   97.39
   7   3   2  -43.50   84.59
   7   3   2  159.38  132.09
   6  -4  -2  -75.29  216.38
  -6  -4   2  196.78   54.09
  -6  -4   2  267.97  136.19
   6  -4  -2  520.65  293.87
  -6  -4   2  231.08  119.09
   6   4  -2  158.48  115.49
   6   4  -2  388.36   99.69
  -6   4   2  200.18   83.69
   6   4  -2   57.79   83.49
  -6   4   2  307.27  101.39
  -5  -4   2   50.69   37.90
   5  -4  -2  340.37  167.08
  -5  -4   2  150.68   87.99
  -5  -4   2  124.09  102.29
   5  -4  -2  377.56  212.18
  -5   4   2  113.69   60.99
  -5   4   2  114.69   71.69
   5   4  -2   14.50   85.79
   5   4  -2  165.58   75.29
   5   4  -2  291.67   71.89
  -5   4   2  174.18   63.39
  -4  -4   2 2652.13  133.19
  -4  -4   2 2780.32  202.18
  -4  -4   2 2785.32  190.78
   4  -4  -2 2597.54  267.77
   4  -4  -2 2785.72  358.26
   4  -4  -2 2689.03  153.18
  -4   4   2 2932.01  148.89
   4   4  -2 2963.40  178.58
   4   4  -2 2922.01  173.48
  -4   4   2 2827.02  166.88
  -4   4   2 2798.32  158.28
   4   4  -2 2774.72  189.48
  -3  -4   2  -63.09   53.79
   3  -4  -2   94.19   93.49
   3  -4  -2   47.10   43.30
  -3  -4   2   12.00   19.40
   3  -4  -2  195.28  129.19
  -3  -4   2   47.50   66.29
  -3   4   2  109.79   41.60
   3   4  -2   -6.20   49.60
   3   4  -2   49.90   41.30
  -3   4   2  -34.00   43.00
  -3   4   2   37.30   32.30
   3   4  -2   28.00   44.60
  -2  -4   2  192.68   57.89
  -2  -4   2  241.48   53.79
   2  -4  -2  292.67  122.99
  -2  -4   2  129.79   56.99
  -2  -4   2  171.28   26.60
   2  -4  -2  213.68   80.19
   2   4  -2  169.78   45.50
  -2   4   2  181.28   33.80
  -2   4   2  164.08   33.30
   2   4  -2   99.19   37.00
  -2   4   2  169.48   26.10
  -2   4   2  172.58   20.60
   2   4  -2  165.08   53.39
  -2   4   2  214.68   88.09
  -1  -4   2 1080.99   95.59
  -1  -4   2 1377.26   99.49
  -1  -4   2 1375.66   78.39
   1  -4  -2 1262.97  180.18
   1  -4  -2 1365.86  135.39
  -1   4   2 1229.38   65.79
   1   4  -2 1336.97   92.19
  -1   4   2 1325.27   73.29
  -1   4   2 1313.67   85.09
  -1   4   2 1113.79  151.98
  -1   4   2 1263.07  177.98
   1   4  -2 1310.87   97.99
   1   4  -2 1365.86   70.89
   1   4  -2 1358.26   91.29
   0  -4   2   38.50   41.50
   0  -4   2  -15.30   40.80
   0  -4   2   53.69   31.00
   0  -4  -2   95.89   75.39
   0  -4   2   40.60   24.30
   0   4   2   27.90   31.30
   0   4  -2   37.90   50.19
   0   4  -2   33.30   27.80
   0   4  -2   19.90   32.70
   0   4   2    0.40  107.99
   0   4  -2  -12.00   24.20
   0   4   2   60.79   17.10
   0   4   2   52.99   20.00
   0   4   2  -10.00   81.99
   0   4   2   55.59   26.50
   0   4  -2   12.50   30.50
   0   4   2   65.49   20.60
   1  -4   2  646.44   74.49
   1  -4   2  605.24   75.49
   1  -4   2  681.53   55.29
   1  -4   2  667.93  115.59
   1  -4   2  719.13   77.39
   1   4   2  700.63   59.79
  -1   4  -2  679.23   65.09
  -1   4  -2  741.23   67.79
  -1   4  -2  673.63   69.69
  -1   4  -2  776.72   95.89
   1   4   2  621.94   71.69
   1   4   2  668.13  117.49
   1   4   2  670.53   57.59
  -1   4  -2  691.93   66.39
   1   4   2  514.05   68.69
   1   4   2  640.74   71.69
   2  -4   2  -33.60   33.50
   2  -4   2   19.30  101.39
   2  -4   2   83.29   45.90
   2  -4   2   20.60   35.50
   2  -4   2  -21.70   21.20
   2  -4   2    9.90   47.10
  -2   4  -2   55.19   39.30
   2   4   2   34.10   89.29
   2   4   2   -8.60   34.30
   2   4   2    4.70   27.20
   2   4   2   -4.20   30.90
  -2   4  -2   64.29   37.00
   2   4   2   26.30   49.70
  -2   4  -2   78.39   29.20
  -3  -4  -2 2829.82  160.78
   3  -4   2 2619.84  299.27
   3  -4   2 2834.52  162.38
   3  -4   2 2441.86  156.98
   3  -4   2 2794.82  183.78
  -3  -4  -2 2848.92  147.89
   3  -4   2 2753.22  130.49
   3   4   2 3281.67  169.98
   3   4   2 2940.01  141.59
   3   4   2 3060.39  159.58
  -3   4  -2 2860.91  166.48
  -3   4  -2 2537.65  163.08
   4  -4   2    7.20   99.49
  -4  -4  -2   -4.20   56.39
  -4  -4  -2  -67.39   59.29
   4  -4   2  -43.20  155.48
  -4  -4  -2   12.90  113.39
   4   4   2   80.09   49.30
   4   4   2   18.40   64.99
  -4   4  -2  127.99   64.09
   4   4   2    9.20   39.60
  -4   4  -2  123.79   58.99
   5  -4   2 1391.86  146.49
  -5  -4  -2 1246.18  138.09
   5  -4   2  964.50  175.48
  -5  -4  -2 1474.25  165.38
  -5   4  -2 1304.17  151.68
  -5   4  -2 1245.88  156.18
   5   4   2 1394.76  152.48
  -6  -4  -2  867.11  147.89
   6  -4   2  692.33  304.87
   6  -4   2  866.21  134.09
   6  -4   2  876.21  220.98
  -6   4  -2  557.64  187.38
  -6   4  -2  686.43  131.19
  -6   4  -2  792.92  122.39
   6   4   2  666.23  141.39
   6   4   2  675.93  106.49
  -6  -5   2   58.29  144.69
  -6  -5   2   90.79  168.58
   6  -5  -2 -181.38  314.57
  -6   5   2  206.18   99.09
   6   5  -2 -174.38   98.69
   6   5  -2 -106.09  125.89
   6   5  -2 -155.98  101.49
  -5  -5   2  328.57  145.29
   5  -5  -2  145.59  249.97
  -5  -5   2   14.90  115.19
   5  -5  -2  225.68  200.48
  -5   5   2  299.27   90.49
   5   5  -2  390.26  128.29
  -5   5   2  184.58   71.59
  -5   5   2  247.08   77.09
   5   5  -2  245.28   89.29
  -4  -5   2   24.20   87.99
   4  -5  -2   87.49  146.89
  -4  -5   2  104.89   99.39
   4  -5  -2  194.98  200.28
   4   5  -2   44.90   67.79
   4   5  -2   95.69   87.99
  -4   5   2   18.90   50.19
  -4   5   2   11.10   63.49
  -4   5   2   71.29   61.69
   4   5  -2   24.00   69.19
   3  -5  -2  455.95  126.99
  -3  -5   2  350.96   88.59
  -3  -5   2  529.15  104.89
   3  -5  -2  266.37  190.38
  -3   5   2  280.07   56.09
  -3   5   2  251.97   59.09
   3   5  -2  266.77   82.79
   3   5  -2  207.98   61.49
  -3   5   2  249.97   66.99
   3   5  -2  275.97   71.39
  -3   5   2  300.17   52.89
  -2  -5   2  756.52  111.79
  -2  -5   2  671.23   59.99
   2  -5  -2  902.81  197.28
   2  -5  -2  828.82  125.69
  -2  -5   2  879.61   98.29
  -2   5   2  829.32  139.29
   2   5  -2  922.61  104.19
   2   5  -2  848.22   90.09
  -2   5   2  672.33   63.39
   2   5  -2  964.30   98.89
  -2   5   2  766.72   56.59
  -2   5   2  914.41   84.89
  -1  -5   2   59.49   52.69
  -1  -5   2   78.19   35.20
  -1  -5   2   16.20   88.79
  -1  -5   2   75.19   50.59
   1  -5  -2   39.90  112.49
   1   5  -2   33.10   25.20
  -1   5   2   73.09   42.60
  -1   5   2   36.40   35.10
   1   5  -2   15.40   48.20
   1   5  -2  101.59   47.90
  -1   5   2  -10.90  103.39
   1   5  -2   -4.70   41.40
  -1   5   2   13.00   26.30
  -1   5   2    3.00   22.30
   1   5  -2   30.00   50.99
  -1   5   2  -23.40   41.80
   0  -5   2  282.67   54.89
   0  -5   2  211.28   97.19
   0  -5  -2  225.58  109.39
   0  -5   2  165.18   47.20
   0   5   2  227.88   38.50
   0   5  -2  112.09   35.90
   0   5  -2  354.86   59.79
   0   5   2  270.97  120.09
   0   5   2  186.88   54.49
   0   5   2  177.38   27.10
   0   5   2  261.57   50.19
   0   5   2  405.66  156.18
   0   5   2  241.98   38.30
   0   5  -2  237.38   48.40
   0   5   2  207.08   39.60
   1  -5   2   22.80   51.59
   1  -5   2    0.90  112.99
   1  -5   2   43.00   32.00
   1  -5   2   54.19   43.80
  -1   5  -2   49.00   50.19
   1   5   2   -5.00   28.40
  -1   5  -2   37.10   42.90
   1   5   2  124.99   57.99
  -1   5  -2   10.90   46.40
   1   5   2   51.59  128.09
   1   5   2  114.19   54.09
  -1   5  -2   11.30   32.30
   1   5   2  -20.00   45.80
   2  -5   2   67.39   47.10
   2  -5   2   31.80   31.10
   2  -5   2 -165.98  129.29
   2  -5   2   26.20   56.39
   2   5   2   85.39  102.79
   2   5   2   13.70   48.20
  -2   5  -2   34.00   51.89
   2   5   2  159.68   56.19
   2   5   2   49.99   35.30
   2   5   2  120.69   46.00
  -2   5  -2   78.89   54.29
  -2   5  -2   14.20   40.20
  -3  -5  -2   -4.80   34.30
   3  -5   2   -5.50   61.09
   3  -5   2   17.40   57.69
   3  -5   2   67.29   66.49
   3  -5   2  262.57  170.08
   3  -5   2   48.10   30.50
   3   5   2   -3.60   47.20
  -3   5  -2  -18.70   54.19
   3   5   2   90.69   61.69
   4  -5   2 1295.87  298.47
  -4  -5  -2  917.91   98.49
   4  -5   2 1080.19  132.29
   4   5   2 1155.28  149.19
  -4   5  -2 1011.00  135.29
  -4   5  -2 1141.29  131.39
   5  -5   2 -359.96  265.67
   5  -5   2   43.10   97.49
  -5  -5  -2 -171.28  103.19
   5  -5   2    6.30  165.18
   5   5   2    1.60  109.09
  -5   5  -2   45.30   99.99
   5   5   2  -25.00   80.09
  -5   5  -2   17.70  122.09
   6  -5   2  597.54  395.36
  -6  -5  -2  181.78  138.39
   6   5   2  324.37  137.29
   6   5   2  477.15  125.99
  -6   5  -2  -30.10  131.09
  -6   5  -2  317.87  112.99
  -6   5  -2  127.69  129.09
   5  -6  -2 -227.08  217.18
  -5  -6   2  466.25  238.78
   5  -6  -2  419.86  365.66
  -5  -6   2  -64.39  152.78
  -5   6   2  120.89   93.99
   5   6  -2 -136.59  117.79
  -5   6   2  -28.30  100.29
   5   6  -2 -114.29   98.79
   5   6  -2 -156.38   98.29
  -5   6   2  -96.59   96.69
  -4  -6   2  105.99  123.79
   4  -6  -2 -257.07  164.28
   4  -6  -2  274.87  299.47
  -4  -6   2  -33.40  131.29
  -4   6   2   11.60   64.89
  -4   6   2   71.69   77.39
   4   6  -2 -103.99  105.69
  -4   6   2   32.70   77.69
   4   6  -2  -93.69   85.49
   4   6  -2   82.49   92.69
   3  -6  -2  -69.49  254.87
  -3  -6   2  216.08   98.99
   3  -6  -2  -45.20  131.99
  -3   6   2   -2.40   59.69
   3   6  -2   82.69   88.89
  -3   6   2   21.70   55.29
  -2  -6   2  -85.79   72.89
   2  -6  -2   73.59  187.98
   2  -6  -2  139.89  107.99
   2   6  -2   74.99   71.39
   2   6  -2  136.39   77.59
  -2   6   2   30.50   45.30
  -2   6   2   43.70   56.09
   2   6  -2  186.38   66.09
  -2   6   2   89.09   34.60
   1  -6  -2  196.68  163.78
  -1  -6   2    4.60   57.69
   1   6  -2  107.19   66.69
  -1   6   2   66.89   69.69
  -1   6   2   57.09   34.40
   1   6  -2   35.30   61.29
   1   6  -2  128.29   53.09
  -1   6   2  143.19   58.49
   0  -6   2   27.60   56.59
   0  -6   2   43.90  142.79
   0  -6  -2   51.39  134.39
   0  -6   2   14.90   52.99
   0   6   2  -11.10   86.49
   0   6   2   58.59   26.30
   0   6  -2  -18.80   44.80
   0   6   2   59.29   37.40
   0   6   2    6.70   57.59
   0   6   2  112.39   49.40
   0   6  -2   80.39   61.69
   0   6  -2  125.49   60.19
   0   6  -2  109.89   64.79
   1  -6   2 -113.69  164.28
   1   6   2  -38.30   37.60
   1   6   2   85.69   67.39
  -1   6  -2  -44.90   57.39
  -1   6  -2  -19.00   55.59
  -1   6  -2   96.49   47.90
   1   6   2   11.80   51.49
   2  -6   2  -90.89  185.68
  -2   6  -2  111.49   70.29
  -2   6  -2  115.49   64.39
  -2   6  -2   88.49   51.29
   2   6   2   15.40   66.19
   2   6   2   39.50   50.59
   2   6   2   90.29   66.99
   3  -6   2  261.47  250.77
   3  -6   2  266.97   75.99
   3   6   2  257.07   88.29
   3   6   2  253.87   73.79
  -3   6  -2  166.18   79.89
   3   6   2  190.68   79.59
  -3   6  -2  235.38   88.59
   4  -6   2   36.00  304.57
   4   6   2  -59.69   78.59
   4   6   2    6.40  105.69
  -4   6  -2  203.58  100.59
   4   6   2  237.18  100.09
   5  -6   2 -293.97  352.86
  -5   6  -2   39.50  114.79
   5   6   2  -99.89  109.89
   5   6   2  151.38  137.19
   5   6   2 -122.69  106.79
  -5   6  -2  -50.49  113.19
   3  -7  -2  493.85  329.17
   3   7  -2  955.90  138.99
   3   7  -2  862.31  130.19
  -3   7   2  871.31  117.69
   3   7  -2  812.12  145.69
  -3   7   2  976.70  121.89
   2  -7  -2 1125.19  319.97
  -2   7   2 1042.30  141.19
   2   7  -2  949.60  122.69
   2   7  -2 1121.49  157.28
   1  -7  -2  502.55  233.28
  -1   7   2   98.79   57.99
   1   7  -2   61.59   73.99
   1   7  -2   -4.30   84.29
   1   7  -2  -12.20   81.09
   0  -7  -2  516.05  208.78
   0  -7   2  170.08  224.18
   0   7   2  226.18   61.29
   0   7  -2  158.38   69.49
   0   7   2  186.08   69.19
   0   7  -2  186.88   86.49
   0   7  -2  299.17   93.69
   0   7   2  358.96   95.69
   1  -7   2  -84.19  236.48
  -1   7  -2   10.50   79.39
  -1   7  -2  136.09   88.79
   1   7   2  137.19   76.49
   1   7   2   49.30   88.39
   1   7   2  174.48   66.89
  -1   7  -2  127.29   66.39
   2  -7   2  100.99  293.07
  -2   7  -2  154.68   93.89
  -2   7  -2  113.69   91.69
   2   7   2    6.60   70.29
   2   7   2   21.60   86.09
   2   7   2  -36.90   90.69
   3  -7   2  -92.19  337.77
   3   7   2  280.57  111.59
  -3   7  -2  138.69  103.89
  -3   7  -2  327.77  109.29
   3   7   2  226.48  115.59
   3   7   2   31.30   83.09
   0   8  -2   27.20  107.69
   0   8   2   11.40  104.69
   7   0  -3   37.00   79.09
  -7   0   3  -86.09   99.69
  -7   0   3   47.10   84.59
   7   0  -3 -115.89  229.08
   7   0  -3  592.64  255.47
   7   0  -3  -26.20  107.69
  -6   0   3   21.50   64.09
   6   0  -3   11.90   53.89
   6   0  -3    6.10  170.38
   6   0  -3 -104.79   72.49
  -6   0   3   74.59   81.59
   6   0  -3 -268.17  163.18
  -5   0   3   54.09   33.90
  -5   0   3  -58.29   53.79
  -5   0   3   12.80   41.30
   5   0  -3  105.19  130.29
   5   0  -3   12.60   34.00
   5   0  -3   13.20   56.79
   5   0  -3  180.78  131.09
  -4   0   3    0.20   23.00
   4   0  -3   61.99   85.49
  -4   0   3   63.39   46.10
   4   0  -3   -0.40   48.40
   4   0  -3   12.50   82.99
  -4   0   3  -20.10   34.30
  -4   0   3  161.18  108.29
   4   0  -3   47.20   41.30
   4   0  -3  -11.20   23.90
   4   0  -3    6.90   29.90
   3   0  -3  -12.90   21.90
  -3   0   3   14.20   20.20
   3   0  -3  -16.00   62.49
  -3   0   3    3.40   79.29
  -3   0   3   43.50   34.70
   3   0  -3    3.20   10.00
  -3   0   3  -17.80   22.60
   3   0  -3   -7.80   23.90
  -3   0   3  -45.20   35.90
   3   0  -3   40.50   34.80
   3   0  -3   -0.40   61.89
   3   0  -3  -27.50   33.70
   2   0  -3   12.20   17.80
  -2   0   3   -7.70   17.10
   2   0  -3   20.00   47.70
   2   0  -3  -19.90   18.20
  -2   0   3  -10.10   23.80
  -2   0   3    9.60   23.40
  -2   0   3  -69.49   60.79
   2   0  -3   10.50   20.50
   2   0  -3   17.70   24.00
   2   0  -3    8.90    7.60
  -2   0   3   -6.10   19.00
  -2   0   3   67.59   26.20
   2   0  -3  -25.30   48.80
   1   0  -3  -23.50   20.00
   1   0  -3    5.30   17.70
  -1   0   3    3.10   41.20
   1   0  -3   -4.10   14.10
  -1   0   3   50.69   42.40
  -1   0   3   -5.60   13.10
  -1   0   3   20.20   14.10
   1   0  -3    8.30   12.60
  -1   0   3   -2.00   15.70
   1   0  -3   12.60   34.40
   1   0  -3   11.20   13.40
  -1   0   3   -2.10    9.60
   1   0  -3    9.50   10.50
  -1   0   3  -21.00   18.70
  -1   0   3    6.30   17.00
   0   0  -3    2.60   11.80
   0   0  -3   -4.10   26.30
   0   0  -3    8.70   18.60
   0   0   3    4.90   11.00
   0   0  -3  -12.30   12.10
   0   0   3    3.00   15.10
   0   0   3   26.40   38.40
   0   0   3   19.70   14.50
   0   0  -3    3.00   14.30
   0   0  -3  -19.00   11.80
   0   0   3  -12.60   12.20
   0   0   3    2.60   16.40
  -1   0  -3  -20.00   15.40
   1   0   3  -49.10   38.00
   1   0   3  -20.60   20.80
   1   0   3    9.20   21.70
  -1   0  -3  -33.20   21.20
  -1   0  -3   -7.90   20.80
   1   0   3   -8.90   15.80
  -1   0  -3   -1.90   16.10
   1   0   3  -16.80   13.30
  -1   0  -3    0.80   14.60
  -2   0  -3   38.10   30.40
  -2   0  -3   31.70   33.50
   2   0   3  -27.70   31.50
   2   0   3   11.20   28.90
   3   0   3   96.69   44.90
  -3   0  -3   39.00   29.90
  -3   0  -3  -37.00   30.50
   3   0   3  -19.10   33.40
  -3   0  -3  102.39   48.40
   3   0   3    6.30   34.80
   3   0   3   42.40   48.00
  -3   0  -3   -3.30   43.60
   4   0   3  -37.10   46.10
   4   0   3  112.09   56.39
  -4   0  -3  -24.20   27.30
  -4   0  -3   46.10   49.30
   5   0   3    5.00   67.19
  -5   0  -3   -3.90   37.20
   5   0   3  -15.70   33.70
  -5   0  -3   68.19   65.59
  -6   0  -3  104.69   57.09
   6   0   3    7.60  197.18
   6   0   3   -2.00   98.39
  -6   0  -3  101.09   86.99
   6   0   3   38.50   47.20
   7   0   3  323.17  301.67
  -7   0  -3  -74.29  106.09
   7   0   3    1.40   63.19
   7   0   3  -76.49  112.99
  -7   0  -3   39.30   81.09
   7  -1  -3   32.70  193.08
  -7  -1   3 -104.49  106.69
   7  -1  -3  -46.20  284.17
   7  -1  -3  135.69  111.09
  -7  -1   3   48.20   97.59
   7   1  -3  273.67  125.89
   7   1  -3  206.18  214.58
   7   1  -3   75.59   66.29
  -7   1   3  123.79   85.99
   7   1  -3 -312.77  228.78
  -7   1   3  -37.20   97.49
   7   1  -3    4.90   79.59
  -6  -1   3   55.29   66.29
   6  -1  -3  -88.39  190.88
   6  -1  -3  -58.89   74.59
   6  -1  -3 -181.88  158.78
  -6  -1   3  136.09   92.29
   6  -1  -3   12.20   52.89
   6   1  -3  -26.60  153.18
  -6   1   3  136.09   68.89
   6   1  -3  152.48   88.19
   6   1  -3   14.60   56.39
  -6   1   3  198.38   75.79
   5  -1  -3  351.16   69.29
  -5  -1   3  450.45   73.69
   5  -1  -3  387.86   43.50
  -5  -1   3  345.27   79.09
   5  -1  -3  263.87   61.99
   5  -1  -3  401.46  143.29
   5  -1  -3  469.45  162.08
  -5  -1   3  347.57  149.09
  -5   1   3  420.56   65.09
   5   1  -3  341.27   59.09
   5   1  -3  419.46  128.79
   5   1  -3  217.88   72.59
  -5   1   3  278.57   67.39
   5   1  -3  398.56   57.39
  -5   1   3  385.56   39.60
   5   1  -3  475.35   67.69
  -4  -1   3  272.27   67.99
   4  -1  -3  381.16   53.39
  -4  -1   3  355.26  112.79
   4  -1  -3  305.97   23.70
   4  -1  -3  259.27   98.99
   4  -1  -3  370.56  116.49
   4  -1  -3  318.27   41.60
   4  -1  -3  241.38   48.00
  -4  -1   3  238.48   53.69
  -4   1   3  370.46   57.79
   4   1  -3  238.18   45.70
   4   1  -3  364.16  101.09
   4   1  -3  293.87   37.00
  -4   1   3  362.06   42.10
  -4   1   3  378.26   53.99
   4   1  -3  230.38   57.29
   3  -1  -3   53.29   26.40
   3  -1  -3  -39.60   59.99
  -3  -1   3   40.40   23.40
   3  -1  -3   50.29   29.30
   3  -1  -3   55.99   25.50
  -3  -1   3  203.08   79.79
  -3  -1   3   88.29   26.30
   3  -1  -3  162.98   82.69
  -3  -1   3   74.19   45.10
  -3  -1   3   41.10   44.00
  -3  -1   3   41.50   28.70
   3  -1  -3   80.79   24.60
  -3   1   3   81.39   28.60
  -3   1   3  120.79   36.30
   3   1  -3   41.70   40.60
   3   1  -3   56.29   59.49
   3   1  -3  141.89   71.89
   3   1  -3   48.40   18.40
   3   1  -3   93.09   34.40
   3   1  -3   70.69   28.00
  -3   1   3   41.50   19.50
  -3   1   3  105.19   92.99
   3   1  -3   10.00   28.70
   2  -1  -3 9639.94  452.15
   2  -1  -3 9242.08  382.06
  -2  -1   3 9223.58  410.96
   2  -1  -3 8989.30  461.95
   2  -1  -3 9477.45  395.46
  -2  -1   3 9030.50  403.76
  -2  -1   3 9249.47  394.06
  -2  -1   3 9999.00  445.56
  -2  -1   3 9735.13  404.96
   2  -1  -3 8565.94  388.86
  -2  -1   3 8939.91  394.36
   2   1  -3 9131.79  385.26
   2   1  -3 9066.69  431.86
  -2   1   3 9042.20  468.85
  -2   1   3 9279.27  443.96
  -2   1   3 9242.88  392.46
  -2   1   3 9559.54  393.56
   2   1  -3 9586.34  400.06
  -2   1   3 9593.04  392.16
   2   1  -3 9476.25  407.66
  -1  -1   3  588.54   51.09
   1  -1  -3  613.74   82.89
  -1  -1   3  714.63   61.89
  -1  -1   3  679.13   46.50
  -1  -1   3  562.24   77.99
  -1  -1   3  689.73   54.89
  -1  -1   3  602.54   49.99
   1  -1  -3  620.64   41.30
   1  -1  -3  741.43   96.79
  -1  -1   3  630.84   41.60
   1   1  -3  650.13   48.80
  -1   1   3  658.13   95.89
   1   1  -3  639.34   44.50
  -1   1   3  567.04   44.90
   1   1  -3  590.94   51.19
   1   1  -3  638.84   71.89
  -1   1   3  609.54   39.60
   1   1  -3  664.43   40.60
  -1   1   3  785.32  112.89
  -1   1   3  621.14   42.00
  -1   1   3  655.83   43.30
   1   1  -3  642.44   49.50
  -1   1   3  664.83   46.00
   1   1  -3  640.74   57.09
   0  -1  -3  843.62   38.40
   0  -1   3  723.43   57.19
   0  -1  -3  833.12   49.60
   0  -1   3  923.61   52.09
   0  -1   3  963.30   54.59
   0  -1  -3  804.92   84.29
   0  -1   3  930.51   60.89
   0  -1  -3  790.82   39.10
   0  -1   3  825.32   54.59
   0  -1   3  763.22   78.99
   0   1  -3  765.42   57.39
   0   1   3  799.52   91.19
   0   1   3  650.23   93.99
   0   1  -3  810.72   51.09
   0   1  -3  811.32   53.69
   0   1  -3  812.42   66.69
   0   1  -3  836.72   50.69
   0   1   3  732.73   55.29
   0   1   3  770.92   48.40
   0   1  -3  880.01   56.09
   0   1   3  744.33   47.90
   0   1  -3  944.51   62.69
   0   1   3  764.02   49.10
   0   1   3  794.72   44.00
   1  -1   3  869.21   60.29
   1  -1   3  842.42   59.59
   1  -1   3  865.11   66.89
  -1  -1  -3  753.62   49.80
   1  -1   3  984.50   80.09
   1  -1   3  789.32   61.49
   1  -1   3  872.71   59.29
  -1  -1  -3  790.82   53.19
  -1  -1  -3  811.42   49.20
   1   1   3  753.22   96.09
   1   1   3  705.93   63.89
  -1   1  -3  976.00   61.29
  -1   1  -3  919.41   66.19
  -1   1  -3  904.51   57.39
   1   1   3  723.03   49.40
   1   1   3  770.12   51.79
  -1   1  -3  728.83   59.49
  -1   1  -3  914.21   62.09
  -2  -1  -3 2377.56  109.79
  -2  -1  -3 2608.14  132.09
  -2  -1  -3 2318.07  131.29
   2  -1   3 3080.79  137.89
  -2  -1  -3 2587.34  107.89
   2  -1   3 2874.61  137.19
  -2  -1  -3 2485.75  124.09
   2   1   3 2414.66  145.19
   2   1   3 2363.16  130.79
   2   1   3 2617.04  129.89
  -2   1  -3 2974.20  136.99
   3  -1   3  286.27   48.80
  -3  -1  -3  337.27   41.30
   3  -1   3  248.78   48.00
  -3  -1  -3  445.06   57.89
  -3  -1  -3  264.67   53.09
  -3  -1  -3  322.37   29.20
   3   1   3  351.96   57.49
  -3   1  -3  394.96   58.99
   3   1   3  348.37   42.00
   3   1   3  328.67   55.09
   3   1   3  334.07   50.99
  -3   1  -3  298.97   54.09
   4  -1   3 4867.91  250.57
  -4  -1  -3 4342.67  201.78
  -4  -1  -3 4414.66  236.58
   4  -1   3 4589.44  241.28
  -4  -1  -3 4951.00  253.67
   4  -1   3 4554.34  207.58
  -4   1  -3 4233.78  242.78
  -4   1  -3 4232.08  234.08
  -4   1  -3 5026.80  217.18
   4   1   3 4464.15  239.48
   4   1   3 4632.84  217.98
   5  -1   3  696.73   68.69
   5  -1   3  716.13  104.49
  -5  -1  -3  593.04   71.59
  -5  -1  -3  666.83   97.99
  -5   1  -3  754.52  102.69
   5   1   3  684.53   82.09
  -5   1  -3  783.92   83.19
   5   1   3  566.14   94.89
   6  -1   3 1492.55  290.47
   6  -1   3 1413.66  108.19
   6  -1   3 1031.50  141.79
  -6  -1  -3  845.02  129.59
  -6  -1  -3 1145.69  105.39
   6   1   3  964.30  233.58
   6   1   3 1213.48  116.49
  -6   1  -3 1432.16  122.39
   7  -1   3  351.36  314.47
   7  -1   3  -31.10  119.89
   7  -1   3  170.28   64.29
  -7  -1  -3   60.09   75.69
  -7  -1  -3 -102.79  115.39
  -7   1  -3   60.89   90.59
   7   1   3   77.49   75.49
   7   1   3  185.28  125.99
  -7   1  -3  244.18  112.99
   7  -2  -3  519.15  244.48
   7  -2  -3  425.36  116.19
  -7  -2   3  397.36  116.39
  -7  -2   3  505.55  140.29
   7  -2  -3  773.82  341.87
  -7  -2   3  362.56   84.29
   7   2  -3  485.55   90.89
   7   2  -3  275.17   96.89
  -7   2   3  533.95  109.29
   7   2  -3  423.36  133.59
  -7   2   3  189.28  109.19
   6  -2  -3  276.37  215.68
  -6  -2   3  139.19   54.99
   6  -2  -3  -79.99  217.08
   6  -2  -3  241.58   79.99
  -6  -2   3   89.39   81.39
  -6  -2   3  107.69  101.69
   6   2  -3  263.17   70.99
   6   2  -3  102.59   61.89
  -6   2   3   53.59   78.49
   6   2  -3  116.59  136.99
  -6   2   3  159.68   68.79
   6   2  -3  139.09   99.89
   5  -2  -3  864.21  221.98
   5  -2  -3  739.93   59.69
  -5  -2   3  874.61  110.29
   5  -2  -3  769.22   87.89
  -5  -2   3  898.61  120.89
   5  -2  -3  575.64   68.79
  -5   2   3  700.43   50.29
   5   2  -3  842.32  131.29
  -5   2   3  694.13   91.19
   5   2  -3  833.22  108.59
  -5   2   3  838.42  108.09
   4  -2  -3  145.39  126.29
  -4  -2   3  -29.90   43.70
  -4  -2   3   15.00   29.80
   4  -2  -3    8.20   28.00
   4  -2  -3 -137.99  102.89
  -4  -2   3   21.50   62.59
   4  -2  -3   17.50   28.10
  -4  -2   3   65.49   92.49
   4  -2  -3   16.50   19.10
   4   2  -3  -28.70   51.59
  -4   2   3   -2.30   34.30
  -4   2   3   13.80   17.20
   4   2  -3   58.09   32.90
  -4   2   3   82.09   41.80
   4   2  -3   12.70   37.70
  -4   2   3   -3.50   48.90
  -3  -2   3 1378.56  102.79
  -3  -2   3 1256.27  111.99
   3  -2  -3 1197.78  151.58
  -3  -2   3 1373.56   82.59
   3  -2  -3 1424.56  185.08
  -3  -2   3 1333.87  152.78
  -3   2   3 1253.87   82.39
  -3   2   3 1405.76   64.99
  -3   2   3 1418.26   87.79
   3   2  -3 1185.28   88.99
   3   2  -3 1359.16   92.59
  -3   2   3 1441.06   88.09
  -3   2   3 1416.46   72.39
   3   2  -3 1441.86  103.59
   2  -2  -3  -39.70   55.59
   2  -2  -3  -15.40   57.29
  -2  -2   3   50.79   40.30
  -2  -2   3   11.50   18.20
  -2  -2   3    7.20   23.90
  -2  -2   3  -27.00   52.59
  -2  -2   3   13.00   41.40
  -2  -2   3    4.20   22.60
  -2  -2   3   26.10   31.70
  -2   2   3   28.50   70.39
  -2   2   3   12.90   21.40
   2   2  -3    2.50   30.00
  -2   2   3   -2.90   17.70
   2   2  -3  -24.30   37.50
   2   2  -3   18.40   18.10
  -2   2   3   29.20   11.90
  -2   2   3   58.89   23.10
   2   2  -3   16.60   29.80
   2   2  -3   20.60   23.40
   2   2  -3   12.90   21.20
   2   2  -3   18.10   50.39
  -2   2   3   81.79   83.09
  -2   2   3   24.20   16.70
   1  -2  -3 6474.55  347.57
  -1  -2   3 6279.17  280.57
  -1  -2   3 6365.76  278.47
  -1  -2   3 6468.55  283.37
  -1  -2   3 6280.17  297.47
  -1  -2   3 6418.16  297.67
  -1  -2   3 6657.53  291.17
   1   2  -3 6467.45  294.77
   1   2  -3 6703.23  287.77
  -1   2   3 6031.20  328.57
  -1   2   3 6458.85  356.86
  -1   2   3 6475.95  275.87
   1   2  -3 6914.81  277.57
   1   2  -3 6566.64  289.67
  -1   2   3 6260.17  278.57
   1   2  -3 6267.57  279.07
   1   2  -3 6172.78  297.97
   1   2  -3 6694.23  288.87
   0  -2   3 1416.36   80.79
   0  -2   3 1387.36   82.29
   0  -2   3 1305.67  105.39
   0  -2   3 1481.85   86.49
   0  -2   3 1421.96   80.59
   0  -2   3 1494.75   90.29
   0   2   3 1292.77  126.39
   0   2   3 1370.86   67.69
   0   2  -3 1341.77   80.39
   0   2   3 1450.15   63.89
   0   2   3 1435.26   74.19
   0   2  -3 1423.16   84.09
   0   2  -3 1458.35   78.19
   0   2   3 1362.16   64.89
   0   2   3 1365.56  150.58
   0   2  -3 1441.76   94.49
   0   2  -3 1454.25   86.79
   0   2  -3 1378.86   91.49
   1  -2   3 8424.96  371.66
   1  -2   3 8299.37  372.56
  -1  -2  -3 8690.93  360.56
   1  -2   3 8515.85  376.86
   1  -2   3 8473.95  381.26
   1  -2   3 8525.25  371.36
   1   2   3 9354.86  417.86
  -1   2  -3 8246.28  372.36
   1   2   3 8708.73  368.06
  -1   2  -3 8684.33  381.76
  -1   2  -3 9000.80  372.06
   1   2   3 9063.69  362.26
  -1   2  -3 7770.02  380.26
   1   2   3 8967.20  364.16
  -1   2  -3 8845.02  374.96
   1   2   3 8894.31  364.96
   1   2   3 8551.64  415.76
   2  -2   3  468.55   58.79
   2  -2   3  393.56   45.70
  -2  -2  -3  375.86   34.80
   2  -2   3  303.07   46.80
  -2  -2  -3  396.16   46.00
   2  -2   3  419.06   52.39
  -2  -2  -3  405.76   49.20
   2  -2   3  308.37   47.00
   2   2   3  386.86   41.70
  -2   2  -3  365.66   52.39
   2   2   3  373.16   43.60
  -2   2  -3  300.27   44.20
  -2   2  -3  381.46   53.69
   2   2   3  442.36   54.59
  -2   2  -3  390.56   61.59
   2   2   3  364.86   46.20
   3  -2   3 2696.73  150.58
   3  -2   3 2762.12  161.58
  -3  -2  -3 3096.19  153.88
  -3  -2  -3 2922.71  139.49
  -3  -2  -3 2945.81  156.28
   3  -2   3 2587.94  171.58
  -3  -2  -3 2928.21  124.19
  -3   2  -3 2755.82  164.08
  -3   2  -3 2967.70  160.18
   3   2   3 2906.81  149.59
   3   2   3 2933.81  158.78
   3   2   3 3048.50  149.59
  -4  -2  -3   27.10   24.10
   4  -2   3  -55.99   54.89
   4  -2   3   36.00   62.09
  -4  -2  -3   25.10   36.00
  -4  -2  -3   72.19   51.49
  -4   2  -3   -3.60   51.19
   4   2   3    8.30   31.70
  -4   2  -3   50.09   56.19
   4   2   3  103.39   58.49
   5  -2   3 1798.82  260.97
  -5  -2  -3 2152.98  161.88
  -5  -2  -3 2037.70  116.59
   5  -2   3 2168.18  166.78
   5  -2   3 2029.20  110.89
  -5   2  -3 2342.97  141.09
   5   2   3 1870.31  133.39
   5   2   3 1790.32  158.58
  -5   2  -3 1927.51  171.08
  -5   2  -3 1686.93  155.88
  -6  -2  -3  115.69  104.09
   6  -2   3  225.98  115.19
   6  -2   3  203.78   47.10
  -6  -2  -3   63.59   56.79
  -6   2  -3  175.38   96.29
  -6   2  -3  205.68   73.19
   6   2   3   53.19   97.69
  -6   2  -3   19.70  113.79
   6   2   3   78.69  195.58
   6   2   3  179.08   72.49
   7  -2   3 1263.97  176.78
  -7  -2  -3 1267.77  177.88
   7  -2   3 2223.78  413.96
   7   2   3 1435.26  180.98
   7   2   3 1223.38  130.49
  -7   2  -3  997.60  153.18
  -7   2  -3 1502.25  176.58
  -7  -3   3  886.91  105.89
   7  -3  -3  865.11  286.17
  -7  -3   3  776.82  150.08
   7  -3  -3  869.81  368.66
  -7  -3   3  723.43  161.08
   7   3  -3  447.46  142.29
   7   3  -3  816.82  121.09
  -7   3   3  762.12  123.79
  -7   3   3  880.21  141.49
   7   3  -3  832.72  128.09
  -6  -3   3   23.60   56.39
   6  -3  -3  220.58  246.78
  -6  -3   3  142.59   95.99
   6  -3  -3  -80.79  182.08
  -6  -3   3   82.09  108.39
   6   3  -3   36.70   73.19
  -6   3   3   51.49   85.69
   6   3  -3  -99.39  104.49
  -6   3   3  -38.90   71.49
   6   3  -3   11.70   75.09
   5  -3  -3 -111.19  178.68
  -5  -3   3    1.30   71.29
   5  -3  -3   70.69   37.50
  -5  -3   3   48.90   85.69
   5  -3  -3  328.67  156.88
  -5  -3   3   41.60   40.90
  -5   3   3   35.10   55.09
   5   3  -3  -42.10   52.79
   5   3  -3   73.59   56.79
  -5   3   3   16.30   59.29
   5   3  -3  148.99   86.29
  -4  -3   3 2179.58  154.88
  -4  -3   3 2107.39  170.98
  -4  -3   3 2012.90  113.49
  -4  -3   3 2133.09  166.48
   4  -3  -3 2286.27  298.07
   4  -3  -3 1935.51  243.28
  -4   3   3 2109.59  107.69
   4   3  -3 2108.79  157.48
   4   3  -3 1985.40  129.69
  -4   3   3 2070.99  134.89
   4   3  -3 2087.79  142.19
  -4   3   3 2090.59  128.79
  -4   3   3 2242.08  128.59
   3  -3  -3  555.04  144.99
  -3  -3   3  596.94   56.49
  -3  -3   3  706.13   86.69
  -3  -3   3  542.85   85.29
  -3  -3   3  711.83   98.69
   3  -3  -3  607.94  114.89
  -3   3   3  603.14   61.89
  -3   3   3  599.04   63.59
  -3   3   3  602.34   35.90
   3   3  -3  775.12   69.09
  -3   3   3  554.84   55.39
  -3   3   3  587.04   65.59
  -3   3   3  618.74   47.20
   3   3  -3  709.33   91.99
   3   3  -3  617.24   79.09
  -2  -3   3  642.04   84.69
   2  -3  -3  461.45  122.09
  -2  -3   3  590.44   49.90
  -2  -3   3  556.84   72.19
   2  -3  -3  540.25  102.29
   2   3  -3  647.24   70.79
  -2   3   3  441.46  111.69
  -2   3   3  584.54   54.59
  -2   3   3  498.25   37.80
   2   3  -3  572.94   56.79
  -2   3   3  576.64   38.20
  -2   3   3  621.84   45.60
  -2   3   3  523.55   59.49
   2   3  -3  591.44   52.49
   2   3  -3  544.45   63.79
  -1  -3   3   43.30   22.90
  -1  -3   3  124.49   43.80
  -1  -3   3   43.00   28.20
   1  -3  -3   64.29   73.09
   1  -3  -3  127.09   64.29
  -1  -3   3   58.59   35.00
  -1  -3   3   15.80   38.50
  -1  -3   3   82.59   42.60
  -1   3   3   47.70   16.90
  -1   3   3  -42.60   79.69
   1   3  -3   41.90   21.30
   1   3  -3  114.69   47.80
   1   3  -3   23.80   38.40
   1   3  -3   26.10   25.80
   1   3  -3   40.20   29.60
  -1   3   3   96.39   93.79
  -1   3   3   22.90   24.90
   1   3  -3   78.39   37.70
   1   3  -3   78.39   31.10
   0  -3  -3 1260.27  120.39
   0  -3   3 1148.29   88.29
   0  -3   3 1243.68   81.79
   0  -3   3 1033.50   81.29
   0  -3  -3 1273.37  143.69
   0  -3   3 1210.28   78.39
   0   3  -3 1186.78   82.49
   0   3   3 1195.18   64.69
   0   3  -3 1141.29   79.69
   0   3  -3 1263.17  101.79
   0   3  -3 1266.17   75.29
   0   3   3 1189.28   71.89
   0   3   3 1281.47  146.89
   0   3   3 1253.17   68.39
   0   3  -3 1084.19   95.19
   0   3  -3 1261.27   82.79
   0   3   3 1475.35  177.58
   1  -3   3  601.44   54.69
   1  -3   3  611.44   65.09
   1  -3   3  499.45   58.59
   1  -3   3  434.96   82.39
  -1   3  -3  518.55   61.99
   1   3   3  581.64   50.49
  -1   3  -3  467.45   56.19
  -1   3  -3  486.95   57.89
  -1   3  -3  491.85   60.59
   1   3   3  466.75   99.09
   1   3   3  539.25   44.00
  -1   3  -3  631.24   73.49
   1   3   3  499.75   36.60
   1   3   3  516.25   50.59
   1   3   3  514.35   45.50
   1   3   3  679.43  122.39
  -2  -3  -3 1593.64   78.69
  -2  -3  -3 1494.85   75.19
   2  -3   3 1504.45   91.59
   2  -3   3 1450.05  113.89
   2  -3   3 1284.07  103.49
   2  -3   3 1790.52  112.89
   2   3   3 1527.85   67.69
   2   3   3 1595.94  180.68
   2   3   3 1478.15   93.29
  -2   3  -3 1526.65  101.89
  -2   3  -3 1543.95  103.39
   2   3   3 1564.44  102.09
   2   3   3 1426.16   79.09
   3  -3   3 1284.17   89.89
   3  -3   3 1321.57  110.09
  -3  -3  -3 1353.56   72.89
   3  -3   3 1254.27  128.19
  -3   3  -3 1509.85  111.69
   3   3   3 1400.86  102.39
   3   3   3 1462.95   98.19
   3   3   3 1207.78   80.69
  -3   3  -3 1333.87  109.49
  -4  -3  -3 2942.71  172.88
  -4  -3  -3 2520.25  134.79
   4  -3   3 3010.20  184.08
   4  -3   3 2876.81  150.28
  -4  -3  -3 2832.32  140.69
  -4   3  -3 2853.31  177.68
   4   3   3 2952.10  177.48
  -4   3  -3 3067.89  184.78
   4   3   3 2843.92  163.48
  -5  -3  -3  126.39   46.90
   5  -3   3  -35.60  200.78
  -5  -3  -3 -123.39   80.89
   5  -3   3  122.59   86.29
  -5   3  -3  -45.20   76.69
  -5   3  -3   12.10   82.49
   5   3   3 -181.08   74.69
   5   3   3   24.60   55.69
  -6  -3  -3 -108.79  109.99
   6  -3   3  535.45  283.57
  -6   3  -3  -29.90   93.09
   6   3   3  164.78  114.59
   6   3   3   22.30   72.29
   6  -4  -3  -17.10  231.18
  -6  -4   3  232.58  123.29
   6  -4  -3  106.99  304.27
  -6  -4   3   81.69   55.99
  -6  -4   3  -18.80  136.09
   6   4  -3  236.58   91.69
   6   4  -3   92.59   96.99
  -6   4   3   85.09   98.39
   6   4  -3  -49.90  113.39
  -6   4   3    1.30   84.69
  -5  -4   3  259.77  100.69
  -5  -4   3  244.48  118.69
  -5  -4   3  236.48   49.90
   5  -4  -3  -25.10  162.28
   5   4  -3  221.68   87.69
  -5   4   3  128.89   96.99
  -5   4   3  197.48   70.59
   5   4  -3  379.26   81.39
   4  -4  -3   -3.90  167.88
  -4  -4   3   20.80   33.50
   4  -4  -3  123.79  131.29
  -4  -4   3  -83.29   75.69
  -4  -4   3  107.99   92.59
  -4   4   3  -41.90   45.60
   4   4  -3   61.89   56.79
   4   4  -3  -82.59   72.49
   4   4  -3  -21.30   53.39
  -4   4   3  -60.89   47.00
  -4   4   3   31.30   45.30
   3  -4  -3  976.30  193.28
  -3  -4   3 1068.19  130.79
   3  -4  -3 1358.26  178.28
  -3  -4   3 1066.59  140.99
  -3  -4   3 1168.38   83.19
   3   4  -3 1301.67  121.29
  -3   4   3 1262.17   85.09
  -3   4   3 1080.59   57.59
  -3   4   3 1148.99   81.59
  -3   4   3 1107.79   81.09
   3   4  -3 1405.46  119.39
   3   4  -3 1318.87  104.59
  -3   4   3 1408.56   98.69
  -2  -4   3  709.63   93.59
  -2  -4   3  627.24   56.09
  -2  -4   3  508.05   87.19
   2  -4  -3  488.55  111.29
   2  -4  -3  588.44  135.09
  -2   4   3  587.54   58.59
   2   4  -3  586.84   79.69
  -2   4   3  653.33   66.09
   2   4  -3  741.13   58.39
   2   4  -3  623.74   71.49
  -2   4   3  543.35   44.50
   2   4  -3  601.54   77.59
  -2   4   3  585.84   42.50
  -2   4   3  594.64   47.90
  -1  -4   3  217.48   58.79
  -1  -4   3  147.29   65.79
   1  -4  -3  304.17   91.09
   1  -4  -3  167.88   95.49
  -1   4   3  263.47   44.10
  -1   4   3  258.27   38.90
  -1   4   3  275.17   34.50
   1   4  -3  379.26   51.39
   1   4  -3  295.57   52.69
   1   4  -3  300.67   51.69
   1   4  -3  209.58   49.70
  -1   4   3  256.97   38.90
   1   4  -3  280.47   36.00
  -1   4   3  430.86  117.79
   0  -4   3   19.60   30.50
   0  -4  -3  -28.80   70.19
   0  -4   3  -50.69   49.70
   0  -4   3   -7.40   45.50
   0   4  -3  -12.00   31.30
   0   4  -3   27.40   38.50
   0   4   3  -31.90  124.89
   0   4   3   28.00   28.40
   0   4  -3   13.60   36.10
   0   4  -3    5.90   29.90
   0   4   3 -155.38  111.29
   0   4   3   31.90   16.90
   0   4   3   22.80   32.60
   0   4   3   -5.70   22.30
   0   4   3    8.40   19.30
   1  -4   3 1076.49   77.39
   1  -4   3 1045.50   96.89
   1  -4   3  926.91   94.39
  -1   4  -3  974.40   87.19
   1   4   3 1041.70   77.69
   1   4   3 1177.78  174.88
   1   4   3 1018.40   79.09
  -1   4  -3 1098.79   90.49
  -1   4  -3  990.60   84.49
   1   4   3 1185.98   57.29
  -1   4  -3 1009.00  108.99
   1   4   3  943.91   78.69
   1   4   3 1151.58   70.29
   2  -4   3  169.28   53.59
   2  -4   3  103.49   34.00
   2  -4   3  226.48   64.19
   2   4   3  164.68   31.70
  -2   4  -3  188.68   52.59
   2   4   3  130.79  127.09
   2   4   3  104.89   36.40
   2   4   3  127.39   40.70
  -2   4  -3  151.58   44.30
   2   4   3  178.38   54.29
   3  -4   3  942.41   77.19
   3  -4   3 1079.09  113.69
  -3  -4  -3  870.81   77.29
   3  -4   3  769.32  101.99
   3  -4   3 1142.49  120.99
  -3  -4  -3  921.81   78.99
  -3   4  -3  932.81  106.19
  -3   4  -3  920.11  105.59
   3   4   3  914.61  103.09
   3   4   3  975.90   91.99
   3   4   3  955.30   63.69
   3   4   3  955.10  159.98
   4  -4   3   70.29  158.38
  -4  -4  -3   20.80   62.59
   4  -4   3  -49.30   36.10
   4  -4   3  136.59   74.39
  -4  -4  -3   -6.90   23.90
  -4   4  -3  -28.30   66.39
   4   4   3   11.90   65.89
  -4   4  -3  115.49   65.49
   4   4   3   -6.70   49.70
   5  -4   3  670.43  267.67
  -5  -4  -3  868.31  116.19
   5  -4   3  762.12  119.49
  -5   4  -3  673.83  172.78
   5   4   3  846.72  123.39
   5   4   3  665.13   96.89
  -5   4  -3  702.83  124.89
   6  -4   3  148.19  283.07
  -6  -4  -3  173.68  124.89
   6  -4   3  109.79  203.68
   6   4   3   66.99   91.89
  -6   4  -3 -116.79  102.19
   6   4   3 -141.69  114.49
  -6   4  -3 -136.49  117.29
  -6   4  -3   10.40   91.79
   6  -5  -3  537.85  283.77
   6  -5  -3  292.07  366.56
  -6  -5   3  593.64  168.68
  -6  -5   3  593.54  194.88
  -6   5   3  581.94  116.59
  -6   5   3  690.13  135.19
   6   5  -3  882.61  136.39
   6   5  -3  719.93  164.08
   6   5  -3  330.77  119.09
   5  -5  -3  562.94  291.57
   5  -5  -3  723.93  216.18
  -5  -5   3  505.25  236.68
  -5   5   3  383.86   86.79
   5   5  -3  418.96  102.79
   5   5  -3  339.67  121.59
  -5   5   3  454.05   94.89
  -4  -5   3  697.03  138.79
   4  -5  -3 1077.39  192.68
  -4  -5   3  694.03   73.79
  -4  -5   3  826.72  135.69
   4  -5  -3  319.57  252.27
  -4   5   3  930.71  109.59
  -4   5   3  596.84   80.49
   4   5  -3  956.90  112.99
  -4   5   3  652.33   87.69
   4   5  -3  893.51  131.69
  -3  -5   3  128.49   38.40
   3  -5  -3  110.39  167.08
   3  -5  -3  254.87  131.09
  -3  -5   3  -19.60   90.29
  -3  -5   3  156.18   93.59
   3   5  -3  150.48   65.89
   3   5  -3  123.49   76.09
  -3   5   3  273.67   68.59
  -3   5   3  146.79   21.70
  -3   5   3  145.89   48.60
  -3   5   3  199.38   60.69
   3   5  -3  139.19   64.79
  -3   5   3  112.99   58.59
  -2  -5   3   30.10   41.40
   2  -5  -3   -9.30   95.69
  -2  -5   3    6.00   73.39
  -2  -5   3   69.69   75.39
  -2  -5   3   61.39   80.29
   2  -5  -3   -6.30  137.39
  -2   5   3  -28.80   40.60
  -2   5   3  -60.69   36.10
   2   5  -3  -52.59   44.80
  -2   5   3   74.79   41.60
  -2   5   3   64.29   27.40
   2   5  -3   -5.90   60.89
   2   5  -3   92.99   52.49
   2   5  -3   17.40   33.00
   1  -5  -3   78.09   92.49
   1  -5  -3   53.99  119.39
  -1  -5   3   62.19   46.90
  -1  -5   3  240.58   69.69
  -1   5   3  140.89   51.29
   1   5  -3  148.59   53.29
   1   5  -3   83.19   54.69
  -1   5   3   51.99   27.60
  -1   5   3   66.09   24.90
   1   5  -3   47.60   44.20
  -1   5   3  132.49   31.20
   1   5  -3   94.29   35.10
   0  -5   3 6447.35  307.57
   0  -5  -3 5946.90  389.36
   0  -5   3 6435.96  315.07
   0   5   3 6199.98  279.17
   0   5   3 6402.06  309.77
   0   5  -3 6622.54  309.87
   0   5  -3 6975.30  313.07
   0   5  -3 6772.62  313.07
   0   5   3 6473.95  280.97
   0   5   3 6544.85  287.27
   0   5   3 6572.74  294.37
   0   5  -3 6675.93  293.47
   1  -5   3  262.37   67.39
   1  -5   3  389.06   71.19
   1  -5   3  194.48  146.59
  -1   5  -3  274.97   60.89
   1   5   3  292.47   48.10
   1   5   3  577.64  184.08
   1   5   3  257.27   59.49
   1   5   3  274.77   58.49
  -1   5  -3  293.17   54.39
   1   5   3  324.37   49.10
  -1   5  -3  160.38   55.49
   2  -5   3 2663.43  141.19
   2  -5   3 2792.82  167.58
   2  -5   3 2573.34  190.68
  -2   5  -3 2645.94  165.78
  -2   5  -3 2772.32  167.88
   2   5   3 3162.98  305.57
   2   5   3 2481.05  153.28
  -2   5  -3 2473.95  154.78
   2   5   3 2772.22  158.78
   2   5   3 2482.55  143.09
   3  -5   3  125.89  187.58
   3  -5   3  326.27   84.89
  -3   5  -3  327.07   84.09
   3   5   3  341.57   76.19
   3   5   3  363.76   71.49
  -3   5  -3  372.86   83.29
   4  -5   3  208.38  247.08
   4  -5   3   91.89   88.79
   4   5   3    2.60   81.79
   4   5   3   -6.60   72.99
  -4   5  -3  157.88   88.29
  -4   5  -3  163.48   86.79
   5  -5   3   46.70  108.89
   5  -5   3 -416.76  251.37
   5   5   3   61.59   87.49
   5   5   3 -126.49  107.79
  -5   5  -3   56.99  104.29
  -5   5  -3 -155.38   99.09
   5  -6  -3   20.00  365.46
   5  -6  -3  797.02  260.87
  -5  -6   3  430.06  170.88
  -5  -6   3  239.58  187.38
   5   6  -3  256.37  112.39
   5   6  -3  152.28  130.09
  -5   6   3  335.77   99.29
   5   6  -3  554.44  143.29
   4  -6  -3   93.89  183.68
  -4  -6   3  197.18  142.49
   4  -6  -3 -148.29  279.47
  -4  -6   3  366.46  148.59
   4   6  -3  201.58  101.09
   4   6  -3  161.28  114.89
  -4   6   3   89.69   81.79
   4   6  -3   94.19   93.59
  -4   6   3  224.58   71.29
  -3  -6   3 1655.23  204.48
   3  -6  -3 1315.17  202.68
   3  -6  -3 2251.77  366.26
  -3   6   3 1493.35  110.09
   3   6  -3 1510.75  174.68
  -3   6   3 1600.14  131.79
   3   6  -3 1599.14  152.78
  -3   6   3 1260.67  137.09
  -2  -6   3  371.26  112.89
   2  -6  -3  309.07  136.49
  -2  -6   3  374.56   99.49
   2  -6  -3  262.27  200.38
  -2  -6   3  195.08   53.49
  -2   6   3  337.87   71.29
   2   6  -3  367.56   90.39
   2   6  -3  398.46   84.29
   2   6  -3  463.45   97.59
  -2   6   3  310.97   41.50
  -2   6   3  428.86   74.99
  -1  -6   3 1149.29  119.59
  -1  -6   3 1485.15  180.98
   1  -6  -3 1469.95  250.07
  -1  -6   3  937.91  106.99
   1   6  -3  986.00  121.89
  -1   6   3 1094.59  115.79
  -1   6   3  998.70   77.19
  -1   6   3 1038.50   83.79
   1   6  -3 1072.69  120.39
  -1   6   3  962.50   85.79
   1   6  -3 1072.99  126.59
   0  -6   3  378.06   82.29
   0  -6   3  307.67   71.79
   0  -6  -3  382.56  163.88
   0  -6   3   56.99  160.48
   0   6   3  361.76   82.09
   0   6   3  199.98   45.40
   0   6   3  134.59   50.09
   0   6  -3  265.07   74.29
   0   6   3  220.28   34.50
   0   6  -3  131.49   58.59
   0   6  -3  283.97   83.69
   1  -6   3  953.50  129.19
   1  -6   3 1406.56  242.48
   1   6   3 1156.38  100.09
   1   6   3 1305.47  136.39
  -1   6  -3 1078.29  116.69
   1   6   3 1205.38  106.29
  -1   6  -3 1101.69  128.19
  -1   6  -3 1215.78  121.39
   2  -6   3  314.37   82.69
   2  -6   3   81.29  205.68
   2   6   3  329.37   69.99
  -2   6  -3  326.57   67.49
   2   6   3  380.96  144.39
  -2   6  -3  187.18   80.69
   3  -6   3 2842.62  597.64
   3  -6   3 3087.79  197.98
  -3   6  -3 2501.05  208.58
  -3   6  -3 2397.16  199.98
   3   6   3 2846.82  194.18
   3   6   3 2714.93  207.18
   3   6   3 2577.84  197.68
   4  -6   3  672.53  306.07
   4  -6   3  512.35  127.09
   4   6   3  214.98  111.09
   4   6   3  550.34  106.89
  -4   6  -3  433.16  112.79
   4   6   3  358.76  119.49
  -3  -7   3  202.48  130.09
   3  -7  -3  221.78  174.78
   3  -7  -3  404.06  332.67
  -3   7   3  -96.19   83.39
   3   7  -3  129.19   99.49
   3   7  -3   69.39  116.39
  -3   7   3    6.80   86.49
   3   7  -3  112.89  103.69
   2  -7  -3 -522.05  443.56
  -2  -7   3   74.49  109.29
   2   7  -3   75.39   83.59
  -2   7   3  106.59   87.49
  -2   7   3   -2.90   88.39
   2   7  -3  145.49   98.19
   2   7  -3  -85.49   98.99
  -1  -7   3  102.79   96.09
   1  -7  -3  190.48  237.68
   1   7  -3   16.30   81.89
  -1   7   3   -4.40   47.70
  -1   7   3  -25.90   81.89
   1   7  -3  -19.70   91.09
   0  -7   3  356.36   99.89
   0  -7   3  266.17  231.58
   0  -7  -3  621.24  220.78
   0   7  -3  374.26   86.49
   0   7  -3  558.54  102.99
   0   7   3  505.15  108.19
   0   7   3  355.16   66.19
   1  -7   3   79.49  258.37
  -1   7  -3  363.06   99.79
   1   7   3  300.07   73.09
  -1   7  -3  356.16   82.49
   1   7   3  317.37   99.69
   2   7   3  634.34  121.59
   2   7   3  745.83  112.99
  -2   7  -3  598.94  119.89
   2   7   3  548.25   96.09
  -2   7  -3  768.42  125.69
   3  -7   3  226.58  363.96
   3   7   3  105.99  106.89
   3   7   3  131.99   86.99
  -3   7  -3   41.70  108.99
  -3   7  -3   18.30  102.29
   3   7   3  216.88  112.09
   7   0  -4  758.32  251.47
   7   0  -4  851.91  142.79
   7   0  -4  846.02  115.09
  -7   0   4  859.81  146.19
  -7   0   4  675.13  116.39
   7   0  -4 1267.67  295.57
   6   0  -4  136.39   33.20
  -6   0   4  -15.10   69.99
   6   0  -4  160.28  166.58
   6   0  -4  149.69   83.79
   6   0  -4  499.15  197.08
   6   0  -4  220.98   70.09
  -6   0   4   91.09   87.09
   5   0  -4 6468.85  411.16
   5   0  -4 5888.01  412.06
   5   0  -4 5983.50  254.77
   5   0  -4 6232.18  301.07
  -5   0   4 5782.62  311.07
  -5   0   4 6249.17  303.17
   5   0  -4 6331.17  293.77
  -4   0   4 3575.44  204.28
   4   0  -4 3706.53  283.47
   4   0  -4 3795.82  190.78
  -4   0   4 3704.83  187.28
   4   0  -4 4027.90  192.78
   4   0  -4 3538.45  277.37
  -4   0   4 3527.25  178.78
  -4   0   4 3849.51  197.48
   4   0  -4 3621.54  197.18
  -3   0   4 2634.84  146.29
   3   0  -4 2538.55  205.98
   3   0  -4 2531.85  138.59
  -3   0   4 2546.55  139.19
  -3   0   4 2475.55  130.79
  -3   0   4 2435.66  242.48
   3   0  -4 2603.24  137.69
  -3   0   4 2670.73  134.99
  -3   0   4 2339.17  143.39
   3   0  -4 2516.05  132.89
   3   0  -4 2361.56  204.18
  -2   0   4 1211.28   56.89
   2   0  -4 1205.38   70.09
  -2   0   4 1183.38   78.39
  -2   0   4 1201.18   74.49
  -2   0   4 1150.38  138.99
  -2   0   4  876.01  132.49
   2   0  -4 1124.59   76.79
   2   0  -4 1165.18   57.59
   2   0  -4 1023.40  123.49
  -2   0   4 1241.08   80.79
   2   0  -4 1122.69   78.79
  -2   0   4 1298.27   79.79
   2   0  -4 1087.69   81.19
   1   0  -4 5159.48  219.98
  -1   0   4 5198.18  276.27
   1   0  -4 5267.87  224.28
  -1   0   4 5019.20  232.58
  -1   0   4 4830.32  227.78
   1   0  -4 4987.50  225.18
  -1   0   4 4979.10  235.28
  -1   0   4 4935.91  285.37
   1   0  -4 5093.49  227.08
   1   0  -4 4798.42  283.67
  -1   0   4 5096.59  224.68
  -1   0   4 5089.39  215.48
   1   0  -4 5035.30  218.78
  -1   0   4 5006.00  227.88
   0   0  -4 4380.76  190.88
   0   0  -4 4346.06  194.58
   0   0   4 4218.18  240.88
   0   0   4 4028.20  205.28
   0   0  -4 4520.35  199.58
   0   0   4 4310.97  193.88
   0   0  -4 4481.45  230.98
   0   0   4 4165.88  195.98
   0   0  -4 4335.57  198.68
   0   0  -4 4465.85  192.58
   0   0   4 4196.58  202.28
   0   0   4 4281.87  193.98
   1   0   4 5630.54  285.07
  -1   0  -4 5488.85  239.88
   1   0   4 5099.29  240.38
   1   0   4 5173.48  245.18
  -1   0  -4 5370.26  253.97
  -1   0  -4 5357.86  239.98
  -1   0  -4 5718.43  234.28
   1   0   4 5244.17  242.08
  -1   0  -4 5509.25  246.78
  -2   0  -4 4326.47  212.18
  -2   0  -4 4726.73  210.38
   2   0   4 4380.86  214.98
  -2   0  -4 4048.70  196.18
   2   0   4 4055.99  206.48
   2   0   4 4575.84  216.18
  -2   0  -4 4301.87  221.38
  -2   0  -4 4590.84  205.28
   2   0   4 4510.75  209.88
  -3   0  -4 4568.84  220.98
   3   0   4 4260.47  225.68
   3   0   4 4591.64  225.18
  -3   0  -4 4263.57  236.18
  -4   0  -4 1608.44  124.89
   4   0   4 1321.97  131.49
   4   0   4 1388.96  129.69
   4   0   4 1580.54  100.69
   5   0   4   -9.40   39.90
  -5   0  -4   -0.40   71.29
  -5   0  -4   41.10   40.40
   5   0   4  -33.10   72.79
   5   0   4  -27.50   82.29
  -6   0  -4  296.77  106.89
   6   0   4  -62.59   94.49
   6   0   4  148.09   61.69
  -6   0  -4  159.68   64.39
   7   0   4  118.99  301.77
   7   0   4   56.39   77.19
   7   0   4    0.10  121.59
  -7   0  -4  136.99  122.79
   7  -1  -4  631.64  119.49
   7  -1  -4  685.23  313.97
  -7  -1   4  391.66  130.49
  -7  -1   4  517.65   95.09
  -7  -1   4  629.84  125.09
   7  -1  -4  260.37  250.57
   7   1  -4  630.74  233.28
  -7   1   4  443.96  105.29
   7   1  -4  498.75  137.89
   7   1  -4  500.65  111.19
  -7   1   4  323.97  118.69
   7   1  -4  358.66  261.27
  -6  -1   4  901.01  112.39
   6  -1  -4  821.82  107.89
  -6  -1   4  765.72  129.69
   6  -1  -4 1052.69  123.09
   6  -1  -4  570.94  220.58
   6  -1  -4  689.83  230.68
  -6  -1   4 1018.40  121.79
  -6   1   4  791.12  108.19
   6   1  -4  841.22   94.39
   6   1  -4 1207.38  248.48
   6   1  -4  681.73  191.68
   6   1  -4  681.83   93.59
  -6   1   4  812.02  116.59
   6   1  -4  577.04  114.39
   5  -1  -4  -23.70   45.90
   5  -1  -4   -9.70   60.89
   5  -1  -4   25.30   51.29
   5  -1  -4 -186.48  147.39
  -5  -1   4  100.79   44.30
   5  -1  -4   41.60  133.49
   5   1  -4   47.80   63.99
   5   1  -4  -70.69  124.09
   5   1  -4   65.59  113.99
   5   1  -4   12.70   51.29
  -5   1   4  -21.70   50.79
  -5   1   4   52.99   35.40
  -5   1   4    0.70   61.19
  -4  -1   4 2328.27  138.99
  -4  -1   4 2154.98  121.39
   4  -1  -4 1687.83  222.58
  -4  -1   4 2297.17  152.68
   4  -1  -4 1764.32  115.19
   4  -1  -4 1912.21  117.59
   4  -1  -4 1833.42  233.48
  -4  -1   4 2031.50  263.07
   4  -1  -4 1655.73  118.49
   4   1  -4 2079.69   99.39
  -4   1   4 1896.21  126.29
   4   1  -4 2283.37  204.28
  -4   1   4 1763.02  107.29
   4   1  -4 2072.99  135.39
  -4   1   4 1796.22  128.79
   4   1  -4 2060.19  127.79
   4   1  -4 2069.39  211.18
  -3  -1   4  288.97  116.29
  -3  -1   4  519.25   63.99
  -3  -1   4  369.96   67.89
   3  -1  -4  472.25   50.49
  -3  -1   4  393.26   53.19
   3  -1  -4  426.76  107.79
  -3  -1   4  453.75   58.69
   3  -1  -4  346.87   41.40
   3  -1  -4  385.46  101.19
  -3   1   4  405.66   45.20
  -3   1   4  427.86   53.49
   3   1  -4  412.96   52.89
  -3   1   4  472.25   57.89
   3   1  -4  517.65   65.19
  -3   1   4  444.36   59.49
   3   1  -4  448.66   37.30
   3   1  -4  430.36   66.69
   3   1  -4  393.06  103.69
  -3   1   4  575.44   68.79
  -2  -1   4 2259.87  129.59
   2  -1  -4 2202.58  176.68
   2  -1  -4 2164.08  182.18
  -2  -1   4 2091.99  109.79
  -2  -1   4 2112.29  101.59
   2  -1  -4 1932.91  108.19
  -2  -1   4 2047.20  185.38
   2  -1  -4 2050.79   93.39
  -2  -1   4 2016.80  121.89
  -2  -1   4 1999.20  114.69
  -2  -1   4 2042.30  120.39
   2   1  -4 1805.52  161.38
  -2   1   4 2114.59  111.89
   2   1  -4 2076.39  114.59
   2   1  -4 2068.49  112.09
   2   1  -4 2045.90   97.89
  -2   1   4 1994.00  175.28
   2   1  -4 2089.59  113.09
  -2   1   4 2120.89  112.39
   2   1  -4 2126.59  117.69
  -2   1   4 2082.39  110.99
  -2   1   4 1903.31  209.28
   2   1  -4 2006.10  127.59
  -2   1   4 1965.50  107.79
  -2   1   4 2163.38  112.99
  -1  -1   4 1767.42  100.69
   1  -1  -4 1895.81   80.59
   1  -1  -4 1910.41   79.69
  -1  -1   4 1783.02  105.09
  -1  -1   4 1803.82  118.39
  -1  -1   4 1686.43  140.19
  -1  -1   4 1865.21   92.49
   1  -1  -4 1872.21   99.99
   1  -1  -4 1832.52   92.59
  -1  -1   4 1735.73  104.89
  -1  -1   4 1770.52  110.39
   1  -1  -4 1871.71  147.69
  -1   1   4 1915.61   96.39
  -1   1   4 1756.62   98.79
  -1   1   4 1919.41   91.49
   1   1  -4 1791.42   92.29
  -1   1   4 1566.04  106.09
  -1   1   4 1850.31  180.78
  -1   1   4 1847.62   89.89
   1   1  -4 1987.90  111.49
   1   1  -4 1862.51  111.89
   1   1  -4 1721.73  109.19
   1   1  -4 1864.71  140.89
   1   1  -4 1848.42  102.19
  -1   1   4 1943.11  164.98
  -1   1   4 1700.53   99.09
   1   1  -4 1937.91   98.79
   0  -1   4 4690.03  237.18
   0  -1  -4 4504.85  187.08
   0  -1   4 4030.10  205.58
   0  -1  -4 4458.25  195.98
   0  -1   4 4513.15  197.18
   0  -1   4 3956.40  206.08
   0  -1  -4 4555.84  184.28
   0  -1   4 4152.88  210.58
   0  -1  -4 4466.15  186.68
   0  -1   4 4423.76  201.38
   0  -1   4 4231.98  200.28
   0  -1  -4 4124.89  236.38
   0   1   4 4109.89  206.28
   0   1   4 4105.99  195.78
   0   1  -4 4357.46  198.18
   0   1  -4 4459.65  197.28
   0   1   4 4571.54  256.87
   0   1   4 4259.17  190.28
   0   1  -4 4419.46  208.28
   0   1  -4 4375.46  220.98
   0   1  -4 4563.74  201.48
   0   1   4 4148.58  198.58
   0   1   4 4325.27  190.48
   0   1   4 4313.07  260.07
  -1  -1  -4  883.11   43.70
  -1  -1  -4  913.81   60.09
   1  -1   4  986.30   74.39
   1  -1   4  968.80   69.19
  -1  -1  -4  768.52   55.59
   1  -1   4  808.82   62.59
   1  -1   4 1040.20  108.69
   1  -1   4  863.51   76.89
  -1  -1  -4  900.41   63.29
   1  -1   4  852.61   69.09
  -1   1  -4  925.81   65.79
   1   1   4  820.22   66.49
  -1   1  -4  963.50   67.79
  -1   1  -4  929.01   67.99
  -1   1  -4  952.10   70.39
  -1   1  -4  829.52   79.09
   1   1   4  791.52   75.29
   1   1   4  859.81   60.69
   1   1   4 1019.00  126.59
  -2  -1  -4  910.21   66.39
   2  -1   4  929.11   75.59
   2  -1   4  886.51   79.69
  -2  -1  -4  818.12   78.19
   2  -1   4 1146.39   84.59
   2  -1   4 1056.79   88.69
   2   1   4  852.11   70.79
  -2   1  -4  947.11   78.69
   2   1   4  879.11   75.19
   2   1   4  922.11  131.89
  -2   1  -4 1141.19   86.19
  -2   1  -4 1023.10   92.09
   2   1   4  762.92   71.09
   2   1   4  846.52   91.89
  -2   1  -4 1086.19   78.89
  -3  -1  -4  419.66   29.80
  -3  -1  -4  333.07   63.89
   3  -1   4  372.96   64.19
  -3  -1  -4  380.46   42.60
   3  -1   4  392.86   65.49
  -3  -1  -4  287.87   47.50
  -3  -1  -4  439.46   63.59
  -3   1  -4  603.64   77.19
   3   1   4  405.36   56.69
  -3   1  -4  394.86   67.19
   3   1   4  408.86   64.29
   3   1   4  432.86   57.19
   4   1   4   19.30   50.99
  -4   1  -4  -21.60   52.99
  -4   1  -4  120.69   71.49
   4   1   4   33.30   36.40
   4   1   4  -22.40   59.89
   5  -1   4  444.26   96.19
  -5  -1  -4  181.98   82.19
   5  -1   4  123.89   80.49
  -5  -1  -4  221.18   55.39
   5  -1   4  284.67   49.00
  -5   1  -4   88.19   70.89
   5   1   4  135.69   81.59
  -5   1  -4  361.46   59.59
   5   1   4  297.17   59.89
  -5   1  -4   75.89   84.99
   6  -1   4  620.44  128.79
  -6  -1  -4  423.66   65.69
   6  -1   4  730.53   77.99
  -6  -1  -4  671.53  196.48
   6   1   4  558.04   86.39
  -6   1  -4  648.44   86.39
   6   1   4  387.66  114.29
  -6   1  -4  456.45  113.89
  -7  -1  -4  237.78  133.39
   7  -1   4  490.35  322.37
   7  -1   4  604.74   82.79
   7  -1   4  630.64  157.48
   7   1   4  570.54  321.97
  -7   1  -4  592.14  105.29
   7   1   4  409.06   95.79
   7   1   4  360.96  145.19
   7  -2  -4 -169.98  233.98
  -7  -2   4 -173.98  101.99
   7  -2  -4   47.50  304.97
  -7  -2   4 -104.99  124.09
  -7  -2   4  -61.69  130.49
   7   2  -4  136.29  287.27
   7   2  -4  -63.99  101.39
  -7   2   4   -9.80   90.19
   7   2  -4  321.47  131.69
  -7   2   4   48.20  106.79
  -6  -2   4   22.30  100.99
  -6  -2   4  212.98  110.99
   6  -2  -4  426.66  239.88
  -6  -2   4  254.57   69.39
   6  -2  -4  242.38   71.59
   6   2  -4  161.08  101.39
   6   2  -4  179.78   77.19
  -6   2   4  293.27   88.49
   6   2  -4  187.58  227.98
   6   2  -4  380.16   67.19
  -6   2   4  269.07   79.49
  -5  -2   4  674.13  116.89
  -5  -2   4  693.73  174.28
  -5  -2   4  901.41  119.29
   5  -2  -4  704.13   89.59
   5  -2  -4  711.63   74.59
   5  -2  -4  689.13  166.98
  -5  -2   4  769.02   92.79
   5  -2  -4  730.23  221.18
   5   2  -4  935.61  117.29
   5   2  -4  856.91  113.89
  -5   2   4  883.41  101.29
   5   2  -4  816.52   84.59
   5   2  -4  687.03  176.48
  -5   2   4  823.52   76.29
  -5   2   4  943.91  110.79
   4  -2  -4  344.57  132.29
  -4  -2   4  259.37  130.49
  -4  -2   4  287.87   66.19
   4  -2  -4  346.87   34.50
   4  -2  -4  144.99  116.59
  -4  -2   4  342.47   51.59
  -4  -2   4  488.95   89.49
  -4   2   4  336.27   59.79
  -4   2   4  241.38   50.99
   4   2  -4  425.76   57.49
   4   2  -4  333.37   57.29
  -4   2   4  307.27   36.80
   4   2  -4  337.77   68.59
   4   2  -4  306.07  119.09
  -3  -2   4  368.36  110.79
  -3  -2   4  555.84   58.39
  -3  -2   4  422.86   67.19
  -3  -2   4  313.57   71.89
   3  -2  -4  244.18  108.09
   3  -2  -4  378.16  115.69
  -3   2   4  428.46   52.49
   3   2  -4  386.86   57.19
  -3   2   4  497.55   64.89
   3   2  -4  451.55   63.99
   3   2  -4  504.15  105.09
   3   2  -4  508.45   49.50
  -3   2   4  504.15   61.59
  -3   2   4  412.66   58.49
  -2  -2   4   42.60   38.20
  -2  -2   4  -44.80   71.69
   2  -2  -4  -31.50   74.99
  -2  -2   4   -4.10   41.30
  -2  -2   4   47.40   29.40
   2  -2  -4   87.09   30.20
   2  -2  -4   44.20   83.69
  -2   2   4   61.39   98.39
  -2   2   4   53.19   25.20
  -2   2   4   25.10   21.20
   2   2  -4   36.40   78.99
   2   2  -4   70.79   28.60
  -2   2   4   86.79   24.70
   2   2  -4   -0.60   56.59
  -2   2   4   76.39   25.40
  -2   2   4   79.49   32.00
  -2   2   4   41.20   14.30
   2   2  -4   60.59   35.10
   2   2  -4   40.50   29.60
  -1  -2   4  162.48   44.70
   1  -2  -4  276.47   83.59
  -1  -2   4  215.38   35.70
   1  -2  -4  125.29   62.89
  -1  -2   4  107.39   31.90
  -1  -2   4  126.59   30.80
  -1  -2   4  155.98   45.60
  -1  -2   4  103.49   41.30
   1   2  -4   96.39   29.00
   1   2  -4  180.48   50.39
   1   2  -4  119.69   34.90
   1   2  -4  122.59   28.50
  -1   2   4  180.98   24.20
  -1   2   4  182.08   27.10
   1   2  -4  141.59   30.30
  -1   2   4   60.39   84.99
   1   2  -4  175.08   39.90
   1   2  -4  147.79   54.99
  -1   2   4  220.38   99.09
  -1   2   4  191.98   32.70
   0  -2  -4   38.30   22.20
   0  -2   4  -13.50   35.60
   0  -2   4   -3.20   27.60
   0  -2   4   38.80   23.40
   0  -2  -4  -24.50   51.99
   0  -2   4    8.10   31.20
   0  -2   4   39.40   28.00
   0  -2   4   33.20   47.50
   0  -2   4   24.90   33.20
   0   2  -4   57.99   27.20
   0   2  -4   30.40   30.00
   0   2  -4   60.89   22.60
   0   2  -4   53.19   43.70
   0   2   4    9.80   16.90
   0   2  -4  -13.70   31.30
   0   2   4   15.10   19.70
   0   2   4   12.10   14.80
   0   2   4   -2.60   83.49
   0   2  -4   68.59   35.30
   0   2  -4   21.20   26.70
   0   2   4    4.60   19.00
   1  -2   4  471.65   59.59
   1  -2   4  533.55   58.99
   1  -2   4  555.94   60.89
   1  -2   4  630.04   81.79
   1  -2   4  498.95   63.59
   1  -2   4  530.45   64.59
  -1  -2  -4  589.14   45.40
   1   2   4  618.34   49.40
  -1   2  -4  459.35   59.09
  -1   2  -4  526.25   60.29
  -1   2  -4  430.76   68.69
   1   2   4  534.55   50.39
   1   2   4  628.54   75.79
  -1   2  -4  571.14   60.29
   1   2   4  519.65   46.50
   1   2   4  372.36   92.59
  -1   2  -4  482.15   65.59
   1   2   4  336.17   91.49
   2  -2   4   -8.60   38.30
   2  -2   4   23.50   42.90
   2  -2   4    8.20   32.70
  -2  -2  -4   52.79   27.70
   2  -2   4   74.29   64.99
  -2  -2  -4   40.60   31.60
  -2  -2  -4   55.49   22.90
   2   2   4    7.20   36.60
   2   2   4   28.60   34.90
  -2   2  -4   57.99   39.30
  -2   2  -4   58.99   38.10
  -2   2  -4   59.09   47.90
   2   2   4   29.20   22.70
  -3  -2  -4   23.70   30.70
   3  -2   4   22.60   45.00
  -3  -2  -4   35.60   48.30
  -3  -2  -4  -20.50   38.00
   3  -2   4   60.49   58.69
   3  -2   4   67.59   52.59
   3   2   4   60.09   35.20
   3   2   4   65.49   33.60
   3   2   4   29.60   47.70
  -3   2  -4   39.00   43.50
  -3   2  -4  -17.80   47.20
   4  -2   4  102.29   69.59
   4  -2   4  161.78   64.09
  -4  -2  -4  254.87   67.39
   4  -2   4  298.77   75.29
   4   2   4  309.87   56.89
   4   2   4  366.46   77.39
  -4   2  -4  297.27   68.29
   4   2   4  285.07   60.19
  -4   2  -4  253.37   77.59
  -5  -2  -4  210.98   81.19
   5  -2   4  179.58   44.40
  -5  -2  -4  127.79   34.30
   5  -2   4  208.18   94.59
  -5   2  -4  166.58   90.79
   5   2   4  191.08   61.29
   5   2   4  104.09   84.59
  -5   2  -4  277.07   63.39
  -5   2  -4  316.87   89.29
   6  -2   4   72.39   53.09
   6  -2   4   68.99  110.79
   6  -2   4   92.69  257.37
  -6  -2  -4   75.79  107.09
  -6   2  -4  125.39  128.59
   6   2   4  -87.49  100.79
  -6   2  -4  156.88  101.99
  -6   2  -4   48.20   75.79
   6   2   4   71.79   73.69
  -7  -2  -4  320.47  156.48
  -7   2  -4  180.18  126.49
  -7  -3   4  374.66  151.48
   7  -3  -4 -538.75  321.57
  -7  -3   4  333.07  135.89
   7  -3  -4  532.45  272.07
  -7  -3   4  147.49   97.29
   7   3  -4  191.68  131.79
  -7   3   4  108.89  104.89
   7   3  -4   15.90  109.89
   7   3  -4  225.98  118.89
   7   3  -4 -319.67  287.87
  -7   3   4  -49.40  119.29
  -6  -3   4  732.83  145.59
  -6  -3   4  921.61  122.99
   6  -3  -4  783.82  293.47
   6   3  -4  904.21  486.85
  -6   3   4 1077.39  128.69
  -6   3   4 1017.40  123.39
   6   3  -4 1115.29  155.78
   6   3  -4  808.52  133.79
  -5  -3   4  275.07   58.79
   5  -3  -4   92.89  184.18
  -5  -3   4  318.27  105.89
   5  -3  -4   53.29  159.18
  -5  -3   4  244.48   89.69
   5   3  -4  101.39  164.78
  -5   3   4  269.97   71.79
  -5   3   4  254.27   73.89
   5   3  -4  366.86   68.69
   5   3  -4  316.17   79.99
   5   3  -4   72.09   87.89
  -4  -3   4 1656.33  228.68
  -4  -3   4 1978.40  119.89
  -4  -3   4 1768.62  168.88
  -4  -3   4 1942.61  157.88
   4  -3  -4 1975.90  280.57
   4  -3  -4 1984.90  250.87
  -4   3   4 1984.10  134.99
  -4   3   4 1959.70   98.29
   4   3  -4 1901.31  145.29
   4   3  -4 2614.64  245.98
  -4   3   4 2031.60  126.89
   4   3  -4 2016.10  157.58
  -4   3   4 2351.96  136.49
   4   3  -4 2005.70  127.39
  -3  -3   4 1787.22  104.19
  -3  -3   4 1861.01  203.78
   3  -3  -4 1777.02  214.68
  -3  -3   4 2116.69  154.88
   3  -3  -4 1617.14  230.08
  -3  -3   4 1788.52  142.79
  -3   3   4 1493.95   95.99
  -3   3   4 1573.24  101.69
   3   3  -4 2051.69  136.69
   3   3  -4 1924.01  128.89
   3   3  -4 2216.18  195.98
   3   3  -4 1758.72  105.69
  -3   3   4 1554.54   82.39
  -3   3   4 1632.64  109.39
  -3   3   4 1597.24   96.49
   2  -3  -4 2242.68  199.48
  -2  -3   4 2019.20  127.79
  -2  -3   4 1995.70  144.79
  -2  -3   4 2144.19  154.58
   2  -3  -4 2341.17  230.58
  -2  -3   4 2291.17  117.79
  -2   3   4 2191.88  100.59
   2   3  -4 2256.77  176.08
  -2   3   4 2166.28  118.19
  -2   3   4 2117.69  107.09
  -2   3   4 2140.99  104.49
   2   3  -4 2268.07  133.59
   2   3  -4 2198.98  137.09
  -2   3   4 2058.79  120.19
   2   3  -4 2188.58  120.79
   2   3  -4 2306.57  119.49
  -1  -3   4  324.47   68.59
   1  -3  -4  345.77   97.69
  -1  -3   4  209.28   51.09
  -1  -3   4  421.16   74.69
  -1  -3   4  327.47   42.00
   1  -3  -4  294.07   91.89
   1   3  -4  268.07   51.59
   1   3  -4  315.37   43.70
   1   3  -4  347.87   43.30
  -1   3   4  332.97   41.90
  -1   3   4  351.46   43.50
  -1   3   4  319.77   41.40
   1   3  -4  292.37   60.89
   0  -3   4 2126.39  119.69
   0  -3   4 1822.22  119.09
   0  -3   4 2136.49  138.89
   0  -3  -4 2345.97  176.28
   0   3   4 2009.50   94.49
   0   3  -4 2173.88  114.49
   0   3  -4 1983.60  118.19
   0   3   4 2196.38  248.98
   0   3   4 2048.10   98.99
   0   3   4 2041.50  108.79
   0   3   4 2037.00   94.69
   0   3  -4 2069.79  127.19
   0   3  -4 1956.10  120.29
   1  -3   4   48.20   48.30
   1  -3   4  -25.50   33.50
   1  -3   4   36.30   34.50
   1  -3   4  -16.80   41.80
  -1  -3  -4  -42.30   20.00
   1   3   4   19.00   19.20
   1   3   4  -41.30   25.90
   1   3   4 -109.69  113.19
   1   3   4    7.60   11.60
  -1   3  -4  -19.40   37.70
  -1   3  -4   29.00   33.50
   1   3   4   30.50   26.60
   1   3   4    6.00   21.10
   1   3   4  -15.00   22.60
  -1   3  -4   13.70   31.00
   2  -3   4 2001.40  139.29
   2  -3   4 1840.02  135.69
   2  -3   4 1822.32  142.69
   2  -3   4 1763.32  118.69
  -2  -3  -4 1858.71   98.49
  -2   3  -4 1996.70  129.29
   2   3   4 1877.71  114.69
   2   3   4 2009.30  104.49
   2   3   4 2119.89  118.69
   2   3   4 1747.23  200.98
   2   3   4 2013.00  118.09
  -2   3  -4 2028.30  129.99
  -3  -3  -4 1509.65  104.09
   3  -3   4 1351.96  108.39
  -3  -3  -4 1296.57  102.89
  -3  -3  -4 1418.56   82.69
   3  -3   4 1340.57  142.29
   3  -3   4 1155.78  120.89
   3   3   4 1383.56  103.79
  -3   3  -4 1607.54  123.19
  -3   3  -4 1490.15  119.69
   3   3   4 1462.95  117.09
   3   3   4 1321.17  132.29
  -4  -3  -4  565.24   83.49
   4  -3   4  403.06   71.19
   4  -3   4  549.85   96.69
   4  -3   4  402.76   92.39
  -4  -3  -4  647.24   67.89
  -4   3  -4  394.26   86.09
   4   3   4  662.23   94.29
  -4   3  -4  594.64   94.79
   4   3   4  587.74   79.29
   5  -3   4  -41.70   39.10
  -5  -3  -4   72.09   89.09
   5  -3   4 -184.08   92.49
  -5   3  -4  -28.30   90.89
  -5   3  -4  -54.09  104.69
   5   3   4  -36.90   89.69
   5   3   4   27.00   72.09
  -6  -3  -4  -69.49  120.49
   6  -3   4   87.09  293.37
   6  -3   4 -161.18  115.49
  -6   3  -4   14.00   99.89
   6   3   4  -49.20  109.79
   6   3   4   37.70   83.49
  -6   3  -4  188.58  138.39
  -6   3  -4   -8.50   89.49
  -6  -4   4  261.87  125.49
   6  -4  -4   -6.20  224.48
  -6  -4   4 -116.09  139.49
   6  -4  -4  165.18  289.87
  -6  -4   4  -20.40   65.39
  -6   4   4  108.69   97.89
   6   4  -4  -26.70  277.87
  -6   4   4  245.38   86.99
   6   4  -4   69.69  108.29
   6   4  -4  217.28  130.59
   6   4  -4  156.28   94.69
  -5  -4   4 1091.39  298.47
  -5  -4   4  792.92  102.59
   5  -4  -4  768.72  221.48
  -5  -4   4  822.02  143.69
   5  -4  -4  843.62  277.27
  -5   4   4  981.60  120.59
   5   4  -4  916.51  240.08
   5   4  -4  950.80  107.69
  -5   4   4  900.81  105.39
   5   4  -4  699.63  128.49
   5   4  -4  856.41  116.49
  -4  -4   4  -16.50   88.09
   4  -4  -4  -77.79  138.59
   4  -4  -4  -62.99  162.28
  -4  -4   4  -65.79   37.30
  -4  -4   4   24.10   98.79
  -4   4   4  -55.89   33.50
   4   4  -4   -8.40   62.99
   4   4  -4  -23.10   54.89
  -4   4   4  -65.99   50.19
   4   4  -4 -106.59   71.89
  -4   4   4  -34.70   48.00
   4   4  -4   24.10  146.99
   3  -4  -4 4689.03  320.67
  -3  -4   4 4497.15  283.77
  -3  -4   4 4304.17  255.77
   3  -4  -4 3913.21  371.76
  -3  -4   4 4063.69  201.58
  -3  -4   4 4207.48  259.67
   3   4  -4 4742.43  290.37
  -3   4   4 4165.28  214.18
  -3   4   4 4394.86  198.78
  -3   4   4 4207.88  197.88
  -3   4   4 4276.97  194.88
  -3   4   4 3891.11  192.98
   3   4  -4 4349.96  239.68
   3   4  -4 4040.60  215.98
   3   4  -4 4263.37  237.08
  -3   4   4 4167.58  184.78
  -2  -4   4  126.79   74.99
   2  -4  -4   66.69  114.29
   2  -4  -4  129.49  100.39
  -2  -4   4   69.89   32.10
  -2  -4   4  223.08   75.29
  -2   4   4    7.60   34.00
  -2   4   4   70.69   24.10
  -2   4   4   33.40   33.10
  -2   4   4   36.00   18.50
   2   4  -4   21.40   36.30
   2   4  -4  146.49   82.19
   2   4  -4   84.99   50.09
   2   4  -4   62.29   42.70
  -2   4   4   73.29   34.50
   2   4  -4   93.69   52.49
  -1  -4   4 2149.88  176.38
   1  -4  -4 2476.15  217.68
  -1  -4   4 2562.24  140.89
   1  -4  -4 2410.76  253.57
  -1  -4   4 2725.93  174.48
   1   4  -4 2641.54  135.89
   1   4  -4 2507.55  152.28
  -1   4   4 2680.33  129.69
   1   4  -4 2716.23  159.18
  -1   4   4 2535.15  139.89
   1   4  -4 2752.52  149.59
  -1   4   4 2630.14  135.19
   1   4  -4 2298.87  143.79
  -1   4   4 2484.85  131.09
   0  -4   4 2399.56  160.68
   0  -4   4 2432.96  142.59
   0   4   4 1970.10  130.89
   0   4   4 2136.29  105.49
   0   4  -4 2553.74  142.99
   0   4  -4 2530.35  145.09
   0   4   4 2332.97  125.89
   0   4   4 2317.97  117.19
   0   4  -4 2641.04  150.78
   1  -4   4 2618.84  165.58
  -1   4  -4 2697.63  155.58
   1   4   4 2795.52  135.99
  -1   4  -4 2777.22  158.68
   1   4   4 2577.44  119.69
   1   4   4 2439.36  131.99
   1   4   4 2592.34  125.59
   1   4   4 2590.44  132.49
  -1   4  -4 2561.34  157.08
   1   4   4 2169.48  323.17
   1   4   4 2838.32  144.19
   2  -4   4  202.28   68.59
   2  -4   4  111.39   67.79
   2   4   4  195.28   31.20
   2   4   4   67.49   56.99
   2   4   4  118.69   42.20
  -2   4  -4  195.58   58.39
   2   4   4  211.68   46.70
  -2   4  -4  244.38   62.99
   2   4   4  256.47  165.88
   3  -4   4  641.44   89.69
  -3  -4  -4  458.75   47.20
   3  -4   4  675.83   90.19
  -3   4  -4  559.24   86.59
   3   4   4  685.23   77.59
   3   4   4  502.75   52.09
  -3   4  -4  566.34   87.69
   3   4   4  558.24  185.28
   3   4   4  555.94   82.79
   4  -4   4  152.28  111.49
  -4  -4  -4  144.99   67.79
   4  -4   4   18.20   88.89
  -4   4  -4  110.09   70.89
   4   4   4   60.09   68.19
  -4   4  -4  189.78   91.59
   4   4   4   -3.60   76.09
   5  -4   4  599.24  131.79
   5  -4   4  662.43  250.57
  -5  -4  -4  577.34  109.59
  -5   4  -4  429.96  110.39
  -5   4  -4  608.34  135.39
   5   4   4  557.44  100.29
   6  -4   4  406.66  332.57
  -6  -4  -4  435.86  137.99
   6  -4   4  460.05  153.18
  -6   4  -4  510.05  150.78
  -6   4  -4  665.43  141.19
   6   4   4  853.91  154.08
  -6   4  -4  638.24  123.19
   6   4   4  671.23  121.59
  -5  -5   4   -2.50  149.49
   5  -5  -4  208.98  299.07
  -5  -5   4  -55.39  133.69
   5   5  -4  -25.00  238.48
   5   5  -4  -20.20  103.29
  -5   5   4   33.50   74.69
   5   5  -4   26.20  108.89
  -5   5   4   12.90   80.49
   4  -5  -4  278.57  218.68
  -4  -5   4  266.47  139.39
  -4  -5   4  224.68   51.59
   4  -5  -4  293.57  174.48
  -4  -5   4  144.29  133.79
   4   5  -4  205.98   80.89
   4   5  -4  241.78   90.39
  -4   5   4  266.57   62.69
  -4   5   4  350.16   54.39
  -4   5   4  309.57   79.59
   4   5  -4  565.04  184.68
   4   5  -4  173.08   98.29
   3  -5  -4    8.30  201.58
   3  -5  -4   84.49  133.49
  -3  -5   4  112.89  108.79
  -3  -5   4   67.59   42.80
  -3  -5   4 -150.18   99.89
  -3   5   4   76.49   44.10
  -3   5   4   65.89   24.80
   3   5  -4   68.59   84.09
   3   5  -4  -29.30   69.09
  -3   5   4   10.90   41.50
  -3   5   4   13.30   50.39
   3   5  -4  -57.79   57.99
   3   5  -4  -12.40  128.69
  -2  -5   4 2267.17  135.99
  -2  -5   4 2093.59  195.18
   2  -5  -4 1913.31  263.37
  -2  -5   4 2561.74  196.78
   2  -5  -4 2048.10  233.78
   2   5  -4 2259.57  129.29
   2   5  -4 2159.48  166.18
  -2   5   4 2049.40  130.59
   2   5  -4 2464.75  189.48
  -2   5   4 2096.69  129.89
  -2   5   4 1992.60  101.69
   2   5  -4 2247.98  149.19
  -2   5   4 2243.88  113.59
   2   5  -4 2060.39  156.88
  -2   5   4 2212.28  134.99
   1  -5  -4  126.39  108.79
  -1  -5   4  314.57   59.59
  -1  -5   4  353.56   89.49
   1  -5  -4  176.78  134.59
  -1   5   4  219.88   45.00
  -1   5   4  218.68   39.20
   1   5  -4  234.78   65.49
  -1   5   4  289.87   61.59
   1   5  -4  163.18   58.49
   1   5  -4  193.98   54.99
   1   5  -4  277.57   61.89
  -1   5   4  271.17   47.70
   0  -5   4  444.46   85.49
   0  -5   4  341.97   71.19
   0   5   4  306.57   67.89
   0   5   4  354.26   50.29
   0   5   4  392.76   47.10
   0   5   4  314.77   36.50
   0   5  -4  391.06   69.49
   0   5  -4  379.46   63.99
   0   5   4  279.07   43.00
   0   5   4  255.87   41.20
   0   5  -4  270.47   60.39
   1  -5   4   94.19   72.29
   1  -5   4   76.09   75.69
   1   5   4  210.18   44.80
   1   5   4  122.99   60.39
   1   5   4  180.28   29.10
  -1   5  -4  206.98   64.09
   1   5   4  145.19   33.40
   1   5   4  224.28   55.49
  -1   5  -4  228.48   68.69
   1   5   4  216.08   53.39
  -1   5  -4  103.39   54.89
   1   5   4  241.08   49.10
   2  -5   4  -10.60   73.69
   2  -5   4  -53.39   74.69
  -2   5  -4   44.80   62.09
   2   5   4  -21.80   44.90
   2   5   4   -3.20   21.10
  -2   5  -4   37.20   64.39
   2   5   4  112.29   53.99
   2   5   4 -329.77  277.17
   3  -5   4   76.39   96.89
   3  -5   4  102.89   82.19
   3  -5   4 -163.08  193.38
  -3   5  -4   21.90   77.79
   3   5   4  -11.00   51.99
  -3   5  -4   79.19   79.19
   3   5   4   24.00   64.19
   4  -5   4  463.85  254.07
   4  -5   4  878.01  130.99
  -4   5  -4  568.44  120.49
   4   5   4  683.03   97.89
   4   5   4  669.73  116.59
  -4   5  -4  616.54  113.99
   5  -5   4  462.95  304.47
   5  -5   4  223.38  208.48
   5   5   4   40.20  119.29
  -5   5  -4   63.69  106.79
   5   5   4  106.29   97.69
  -5   5  -4  171.28  123.89
  -4  -6   4  246.48  151.58
   4  -6  -4  -74.29  203.58
  -4  -6   4   99.39  163.18
   4  -6  -4  -27.20  312.67
   4   6  -4  -29.90  115.69
   4   6  -4   80.99  103.09
   4   6  -4  260.17  340.37
   4   6  -4   77.59   94.39
   3  -6  -4  433.26  174.08
   3  -6  -4  426.06  263.27
  -3  -6   4  633.74  158.18
  -3  -6   4  495.15  149.79
  -3   6   4  700.83   88.39
   3   6  -4  574.34  117.79
   3   6  -4  617.64  127.39
   3   6  -4  487.55  103.19
  -3   6   4  636.44   93.39
  -2  -6   4   -4.40   62.89
   2  -6  -4  118.39  142.19
   2  -6  -4 -392.76  204.48
  -2  -6   4  125.59  109.99
  -2   6   4   44.80   33.50
  -2   6   4   23.20   61.89
  -2   6   4  -13.70   48.30
   2   6  -4   94.89   92.79
  -2   6   4  -66.09   55.09
   1  -6  -4  387.36  200.68
  -1  -6   4  340.47  102.29
  -1  -6   4  187.28   69.59
  -1  -6   4  260.77  159.88
   1   6  -4   98.79   76.39
  -1   6   4  177.38   54.49
  -1   6   4  239.78   69.99
   1   6  -4  177.48   73.39
  -1   6   4  161.38   46.90
  -1   6   4  263.67   47.80
   0  -6   4  328.37   87.29
   0  -6   4  502.75  197.98
   0   6   4  313.87   51.69
   0   6   4  341.87   81.09
   0   6   4  308.37   53.59
   0   6   4  300.07   55.99
   0   6  -4  257.37   79.59
   0   6  -4  273.77   73.99
   1  -6   4 -109.69   83.39
   1  -6   4  -15.60   86.29
   1  -6   4   60.29  195.78
  -1   6  -4   45.10   80.19
  -1   6  -4   69.39   81.69
  -1   6  -4   -6.30   65.19
   1   6   4    4.90   50.19
   1   6   4  124.89   77.39
   1   6   4   44.00   47.70
   2  -6   4 -154.68  235.48
   2  -6   4  264.57  110.99
   2  -6   4  279.07  100.89
   2   6   4  272.17   90.09
  -2   6  -4  156.48   85.29
   2   6   4  174.98   68.79
   3  -6   4 -121.09  101.79
   3  -6   4   92.49  295.37
  -3   6  -4  -56.19   92.59
   3   6   4  229.28   79.09
   3   6   4   24.20   83.19
  -3   6  -4  140.69   97.19
   3   6   4   66.79   92.49
   4  -6   4  146.59  125.49
   4  -6   4 -628.74  329.27
  -4   6  -4  -78.49  104.19
  -4   6  -4  -60.79  105.19
   4   6   4   24.00   89.69
   3  -7  -4  307.57  354.36
   3  -7  -4 -297.87  210.28
  -3  -7   4  101.09  169.48
   3   7  -4  -83.09  112.89
  -3   7   4  132.29   90.89
  -3   7   4   -1.40   75.39
  -3   7   4   77.49   86.79
   3   7  -4   26.00  109.39
   3   7  -4  -26.40  107.29
  -2  -7   4 1327.07  169.88
   2  -7  -4 1255.77  337.07
   2   7  -4 1039.90  143.09
   2   7  -4 1395.66  170.58
  -2   7   4  735.23  174.58
  -2   7   4  920.81  117.19
   2   7  -4  883.41  126.79
   1  -7  -4  156.48  263.87
   1   7  -4  292.97   99.39
   1   7  -4  101.89  100.69
   1   7  -4  110.49   94.19
  -1   7   4  200.78  142.99
  -1   7   4   47.50   67.49
  -1   7   4   29.90   50.79
   0  -7   4  991.70  269.67
   0  -7   4  531.55  124.99
   0   7  -4  661.53  120.99
   0   7  -4  521.55  111.49
   0   7   4  408.76   71.79
   0   7  -4  642.14  107.99
   0   7   4  579.24   78.29
   0   7   4  764.92  124.29
   1  -7   4  126.09  105.49
   1  -7   4   67.89  292.27
  -1   7  -4  -24.60   95.49
   1   7   4  -60.19   98.69
  -1   7  -4    6.30   96.79
   1   7   4  -55.19   62.49
  -1   7  -4   12.50   82.79
   2  -7   4  -22.10  337.77
  -2   7  -4  470.65  118.69
  -2   7  -4  744.93  128.69
   2   7   4  608.04   95.69
   2   7   4  546.15  126.69
   7   0  -5  348.57  279.17
  -7   0   5  -23.60   97.59
   7   0  -5   93.09  122.39
   7   0  -5 -321.97  262.57
   7   0  -5   55.49  101.79
  -7   0   5 -106.09  118.39
  -7   0   5  -77.79   71.69
  -6   0   5   19.30   71.29
   6   0  -5   -6.00   75.59
   6   0  -5   50.99  188.68
  -6   0   5  -32.00   69.09
   6   0  -5  -39.30   81.09
   6   0  -5  124.39  214.28
  -6   0   5 -145.59   89.69
  -5   0   5   47.00   60.29
   5   0  -5   49.99   62.69
   5   0  -5  -36.70  147.19
  -5   0   5   11.70   46.60
  -5   0   5  -31.40   71.49
   5   0  -5   73.89  144.29
   5   0  -5  150.18   61.29
   4   0  -5  -25.50   65.49
   4   0  -5    1.70  121.49
  -4   0   5    3.50   60.29
   4   0  -5   -0.90   43.50
  -4   0   5   49.90   42.30
  -4   0   5   39.80   47.20
   4   0  -5  112.19  110.69
   4   0  -5  -58.49   39.20
  -3   0   5  -51.69   28.60
  -3   0   5    5.10   34.90
   3   0  -5   -1.90   29.50
  -3   0   5  -28.50   44.60
   3   0  -5  -21.40   33.60
  -3   0   5  -42.20   37.20
   3   0  -5   10.80   96.79
   2   0  -5   35.20   81.09
   2   0  -5  -13.00   19.70
  -2   0   5   53.99   39.10
  -2   0   5   46.70   93.99
   2   0  -5  -48.60   29.90
   2   0  -5  -90.19   35.60
  -2   0   5  -29.70   29.80
  -2   0   5   10.60   22.50
  -2   0   5  -73.09   32.60
  -2   0   5  104.89  111.79
  -2   0   5    7.50   17.30
   2   0  -5   72.49   47.20
  -2   0   5   19.80   38.30
  -1   0   5   31.60   30.20
  -1   0   5  -13.10   91.99
   1   0  -5   -3.40   24.50
   1   0  -5   13.10   28.80
  -1   0   5   14.60   21.60
  -1   0   5   26.60   25.00
  -1   0   5   41.10   41.30
  -1   0   5   26.20   32.10
   1   0  -5  -14.50   22.50
   1   0  -5  -88.79   53.49
  -1   0   5   -9.40   86.89
   1   0  -5   12.60   33.20
   1   0  -5   22.10   24.40
   0   0  -5   -0.70   20.90
   0   0  -5   42.90   26.90
   0   0   5  114.49   89.29
   0   0   5  -16.50   27.60
   0   0   5  -26.90   28.40
   0   0   5   29.10   38.50
   0   0   5   23.30   37.00
   0   0  -5   26.40   24.90
   0   0  -5    3.60   50.39
   0   0   5  -21.20   29.00
   0   0   5   33.50   25.00
   0   0  -5   56.69   36.10
  -1   0  -5   29.70   26.60
   1   0   5  -24.60   24.60
   1   0   5  -25.90   34.20
   1   0   5   25.50   33.40
   1   0   5   33.20   36.30
  -1   0  -5   19.60   28.60
  -1   0  -5  -20.20   40.90
   1   0   5  -26.30   83.09
  -1   0  -5    9.10   21.00
   1   0   5   20.10   24.50
  -1   0  -5   -3.20   33.20
   2   0   5   15.20   28.90
   2   0   5   40.20   38.70
  -2   0  -5    0.20   51.09
  -2   0  -5   52.89   37.10
  -2   0  -5   -6.00   26.60
  -2   0  -5   26.50   48.30
   2   0   5  -26.00  104.79
  -3   0  -5   -5.80   60.99
  -3   0  -5  129.59   48.30
  -3   0  -5   73.99   38.20
   3   0   5   21.30   41.70
   3   0   5   95.99   56.49
  -4   0  -5   62.39   62.69
   4   0   5   19.60   59.59
  -4   0  -5  140.49   54.69
   4   0   5  -46.90   63.09
   5   0   5  -35.80   86.09
  -5   0  -5  -44.80   81.09
   5   0   5   -9.00   88.99
   5   0   5   75.49   49.30
  -5   0  -5    1.00   41.80
  -6   0  -5  131.09   62.89
   6   0   5    8.60   64.49
   6   0   5  -19.50  109.49
  -6   0  -5  161.08  107.69
   7  -1  -5  155.08  289.37
   7  -1  -5   84.39  102.79
  -7  -1   5  159.48  114.19
   7  -1  -5 -111.99  267.77
  -7  -1   5  264.87   96.49
  -7  -1   5   40.20  126.79
  -7   1   5  179.68   99.59
   7   1  -5  176.08  237.88
   7   1  -5  -78.29  274.17
   7   1  -5  -49.20  112.29
   7   1  -5  -72.99  123.89
  -7   1   5   42.40   84.59
  -7   1   5   54.79  121.49
  -6  -1   5   42.30   98.69
   6  -1  -5  182.78   78.09
   6  -1  -5   37.20  209.28
  -6  -1   5  176.28   81.29
  -6  -1   5  124.39   92.69
   6  -1  -5  344.17  219.08
  -6   1   5  156.48   65.39
   6   1  -5  114.89  183.48
  -6   1   5   28.10   73.59
   6   1  -5   91.79  218.78
  -6   1   5  162.18   92.59
   6   1  -5   77.79   82.59
   6   1  -5  175.48   96.89
  -5  -1   5  159.98   78.19
   5  -1  -5  432.56  191.88
  -5  -1   5  262.77   60.09
   5  -1  -5  248.48   57.79
   5  -1  -5  381.96  169.88
  -5  -1   5   90.19   68.99
  -5   1   5  268.27   82.49
   5   1  -5  270.07   36.30
   5   1  -5  369.76  188.08
   5   1  -5  116.19   63.19
   5   1  -5  254.07   76.29
  -5   1   5  205.68   67.69
   4  -1  -5 1099.49  192.38
   4  -1  -5  997.50  171.68
   4  -1  -5 1035.40   90.99
  -4  -1   5 1339.27  100.49
  -4  -1   5 1216.58  109.39
  -4  -1   5 1228.98  126.29
  -4   1   5 1121.59  110.89
  -4   1   5 1040.10   92.19
   4   1  -5 1324.27  191.68
  -4   1   5 1071.59   97.39
   4   1  -5 1004.70   65.49
   4   1  -5 1081.59  114.39
  -4   1   5 1220.88  102.39
   4   1  -5 1087.39  104.79
  -3  -1   5  149.09   41.00
   3  -1  -5  163.98  101.29
   3  -1  -5  177.38   29.20
  -3  -1   5  216.38   66.99
   3  -1  -5  195.78   36.10
  -3  -1   5  316.17  140.79
  -3  -1   5  231.08   53.09
   3  -1  -5  115.89   98.99
   3   1  -5  122.79   41.30
   3   1  -5  165.58   43.70
  -3   1   5  107.39   39.90
   3   1  -5  136.99  105.09
  -3   1   5  264.27   48.80
  -3   1   5  179.88   56.09
   3   1  -5  201.28   28.70
  -3   1   5  219.38   48.10
  -3   1   5  115.19   37.30
   2  -1  -5 1653.13   78.39
  -2  -1   5 1659.03  114.19
  -2  -1   5 1615.94   88.39
  -2  -1   5 1686.83  125.29
   2  -1  -5 1414.46  176.08
  -2  -1   5 1293.37  172.68
  -2  -1   5 1445.66  181.68
  -2  -1   5 1569.04  100.79
   2  -1  -5 1688.53   97.89
  -2   1   5 1454.95  140.29
   2   1  -5 1727.73  115.29
   2   1  -5 1782.32  125.19
  -2   1   5 1587.24  100.49
  -2   1   5 1574.74  108.79
   2   1  -5 1598.24  163.48
  -2   1   5 1699.83  100.29
  -2   1   5 1654.83   74.49
   2   1  -5 1694.93   87.69
  -2   1   5 1697.73  101.29
   2   1  -5 1640.94   99.29
   1  -1  -5 1133.59   81.79
  -1  -1   5 1077.89  102.39
   1  -1  -5 1240.18   59.59
   1  -1  -5 1215.48   63.69
  -1  -1   5 1342.77   95.29
  -1  -1   5 1190.48   92.79
   1  -1  -5 1205.78   72.59
   1  -1  -5  988.40  131.89
  -1  -1   5  998.70  143.49
  -1  -1   5 1254.07   74.59
  -1  -1   5 1157.58   90.79
  -1  -1   5 1194.28   82.09
   1   1  -5 1218.38   77.79
   1   1  -5 1244.78   80.29
  -1   1   5 1282.07  176.78
  -1   1   5 1255.77  164.98
   1   1  -5 1299.37   84.09
   1   1  -5 1291.37   99.09
   1   1  -5 1052.19   89.69
  -1   1   5 1118.79   74.39
   1   1  -5 1215.78  133.59
  -1   1   5 1056.19   94.29
  -1   1   5 1223.58   71.19
  -1   1   5 1167.18   80.89
  -1   1   5 1082.59   84.89
   1   1  -5 1210.08   75.59
   0  -1   5  223.08   48.50
   0  -1   5  335.07   92.59
   0  -1   5  467.25   55.19
   0  -1  -5  236.38   71.59
   0  -1  -5  255.27   36.50
   0  -1   5  439.76   53.89
   0  -1  -5  264.87   34.90
   0  -1   5  312.37   46.60
   0  -1  -5  329.97   42.80
   0  -1   5  332.77   54.79
   0  -1  -5  301.97   35.30
   0  -1   5  404.76   60.29
   0   1   5  432.66  117.79
   0   1   5  404.16   50.69
   0   1   5  299.17   42.50
   0   1   5  495.55  105.79
   0   1   5  339.97   41.70
   0   1  -5  409.76   51.49
   0   1  -5  424.66   50.19
   0   1  -5  361.06   50.79
   0   1   5  327.87   49.90
   0   1  -5  338.37   44.30
   0   1   5  267.37   39.10
   0   1  -5  393.86   61.19
  -1  -1  -5  214.08   35.00
   1  -1   5  181.28   37.40
   1  -1   5  285.87   54.09
   1  -1   5  226.28   54.49
  -1  -1  -5  338.77   44.20
  -1  -1  -5  278.47   27.70
   1  -1   5  204.28   44.50
  -1  -1  -5  238.98   34.40
   1  -1   5  109.19   85.09
  -1   1  -5  312.87   45.40
  -1   1  -5  325.57   47.90
   1   1   5  206.18   35.20
   1   1   5  279.47   36.00
   1   1   5  326.97   50.49
  -1   1  -5  306.07   53.39
   1   1   5  247.58   39.00
  -1   1  -5  271.97   58.19
   1   1   5  252.37   51.49
  -2  -1  -5  531.95   56.79
   2  -1   5  357.66   57.29
  -2  -1  -5  510.15   30.60
  -2  -1  -5  726.33   83.29
   2  -1   5  451.95  106.29
   2  -1   5  597.64   81.89
  -2  -1  -5  601.14   66.49
  -2   1  -5  526.65   63.79
   2   1   5  509.65   92.69
   2   1   5  512.05   63.19
  -2   1  -5  665.83   82.59
   2   1   5  425.46   64.49
  -2   1  -5  566.54   69.79
  -3  -1  -5  480.75   30.50
  -3  -1  -5  609.14   73.79
   3  -1   5  421.46   68.49
   3  -1   5  461.35   83.99
   3   1   5  475.05   78.19
   3   1   5  578.24   73.49
  -3   1  -5  623.74   80.89
  -3   1  -5  469.45   67.19
  -3   1  -5  367.46   73.99
  -4  -1  -5  261.17   34.80
   4  -1   5  233.98   72.19
  -4  -1  -5  250.07   70.79
   4  -1   5  160.48   76.19
  -4  -1  -5  209.78   40.00
  -4   1  -5   31.00   79.49
   4   1   5  148.09   67.69
   4   1   5  244.18   76.79
  -4   1  -5   74.59   77.49
  -4   1  -5   62.79   61.59
   4   1   5  189.48   51.29
  -5  -1  -5  287.97   40.70
   5  -1   5  258.47  100.39
   5  -1   5  476.95  117.49
   5  -1   5  288.37   59.89
  -5  -1  -5  387.56   98.49
   5   1   5  401.66  106.49
   5   1   5  357.36   70.59
  -5   1  -5  462.95  103.39
  -5   1  -5  426.86   66.49
   5   1   5  214.78   86.49
   6  -1   5  166.88   67.29
  -6  -1  -5  -68.39  113.39
   6  -1   5  116.09  114.99
  -6   1  -5   98.49   72.59
  -6   1  -5  258.67  109.09
   6   1   5  -32.30  105.49
   6   1   5  174.88  132.89
  -7  -2   5  693.53  112.99
  -7  -2   5  726.63  138.09
   7  -2  -5  432.26  258.17
  -7  -2   5  422.06  144.19
   7  -2  -5  354.06  333.97
  -7   2   5  610.54  113.69
   7   2  -5  885.31  143.49
   7   2  -5  652.43  149.88
  -7   2   5  433.16  136.59
  -6  -2   5  239.78   99.39
   6  -2  -5   55.69  236.98
  -6  -2   5   85.99  106.69
  -6  -2   5   87.09   72.59
   6  -2  -5  149.09  220.18
   6   2  -5  172.78   59.19
  -6   2   5  198.68   85.79
  -6   2   5   45.70   92.79
   6   2  -5   61.79  120.39
   6   2  -5  391.36  246.68
   6   2  -5    4.00   88.29
  -5  -2   5 1942.61  136.19
   5  -2  -5 1449.65  261.87
  -5  -2   5 1656.73  181.58
   5  -2  -5 1779.22   92.99
   5  -2  -5 1312.77  232.78
  -5  -2   5 1699.83  163.18
  -5   2   5 1881.71  147.59
   5   2  -5 2089.49  165.58
  -5   2   5 1988.50  149.29
   5   2  -5 2058.09  167.68
   5   2  -5 1834.62  114.79
   5   2  -5 2433.46  305.97
  -4  -2   5  155.28  168.48
   4  -2  -5  171.78  136.19
  -4  -2   5   17.50   62.39
   4  -2  -5   -5.30  122.19
  -4  -2   5  125.69   44.10
  -4  -2   5  168.68   83.39
  -4   2   5   23.60   49.70
   4   2  -5   86.39   35.00
  -4   2   5   51.29   46.70
   4   2  -5  130.19   60.09
  -4   2   5   21.70   37.70
  -4   2   5   96.89   43.10
   4   2  -5  177.38  132.99
  -3  -2   5 2540.55  280.07
  -3  -2   5 2529.25  143.89
   3  -2  -5 2535.65  264.37
   3  -2  -5 2460.35  247.28
  -3  -2   5 2662.33  169.18
  -3  -2   5 2350.06  176.08
   3   2  -5 2693.53  155.38
   3   2  -5 2691.93  229.38
  -3   2   5 2398.36  144.59
  -3   2   5 2619.64  147.39
  -3   2   5 2702.73  147.79
   3   2  -5 2565.94  132.09
   3   2  -5 2509.35  160.18
  -3   2   5 2683.23  142.49
  -3   2   5 2582.04  145.29
  -2  -2   5  989.20  103.49
  -2  -2   5 1082.59   79.99
  -2  -2   5 1087.99   82.19
   2  -2  -5 1038.60   77.09
   2  -2  -5 1174.18  177.58
  -2  -2   5  980.90  107.59
   2  -2  -5  756.42  134.19
  -2  -2   5  993.10  147.69
   2   2  -5  973.80   84.89
  -2   2   5 1061.49   71.49
   2   2  -5 1187.98  146.89
  -2   2   5 1032.00   77.59
  -2   2   5  977.30   80.99
   2   2  -5 1102.19   72.29
  -2   2   5  950.30   75.79
   2   2  -5  913.41   96.69
  -2   2   5 1152.18   56.49
  -2   2   5 1003.80   69.99
  -2   2   5  919.41   91.19
  -1  -2   5  464.35   77.39
  -1  -2   5  415.66   93.59
   1  -2  -5  440.36  107.69
   1  -2  -5  503.85   48.40
  -1  -2   5  413.56   58.09
  -1  -2   5  336.87   62.89
  -1  -2   5  342.47   46.80
  -1   2   5  451.65   56.09
   1   2  -5  426.16   48.40
   1   2  -5  424.46   52.79
   1   2  -5  471.55   85.19
   1   2  -5  461.85   64.89
  -1   2   5  432.76   42.40
  -1   2   5  452.05   53.29
  -1   2   5  530.15   57.59
   0  -2   5 1532.95   98.49
   0  -2  -5 1410.86   90.29
   0  -2   5 1543.95  119.69
   0  -2   5 1255.97   93.89
   0  -2   5 1419.76  117.99
   0  -2   5 1823.22  152.68
   0  -2  -5 1351.76  143.99
   0   2   5 1422.06  102.19
   0   2   5 1421.16   79.09
   0   2  -5 1582.24  118.99
   0   2  -5 1425.26   93.99
   0   2  -5 1623.44  101.79
   0   2   5 1427.06   90.19
   0   2   5 1494.45   81.39
   0   2  -5 1409.36  102.49
   0   2   5 1442.16   88.09
   1  -2   5  -23.50   46.50
   1  -2   5   30.80   37.60
   1  -2   5  197.98   84.49
  -1  -2  -5  -38.50   27.00
  -1   2  -5  -15.30   37.20
   1   2   5   36.40   53.69
   1   2   5  -19.40   30.00
   1   2   5   25.70   25.20
  -1   2  -5    1.10   33.90
  -1   2  -5   75.79   45.30
  -2  -2  -5   -7.70   28.70
   2  -2   5   54.49   56.99
   2  -2   5   -6.10   44.20
  -2  -2  -5  -32.80   36.60
   2  -2   5   40.00   92.59
  -2  -2  -5   33.80   30.60
   2   2   5  101.09   43.80
   2   2   5   43.30   42.70
  -2   2  -5   38.60   52.69
  -2   2  -5   49.20   46.40
   2   2   5    7.80   28.90
   3  -2   5    5.30   62.39
   3  -2   5   63.49  112.69
  -3  -2  -5   51.99   59.69
  -3  -2  -5   57.09   43.70
   3  -2   5  -12.10   63.49
   3   2   5  -16.30   35.50
   3   2   5  -18.10   52.09
   3   2   5   -2.80   39.80
  -3   2  -5  -30.30   65.89
  -3   2  -5    2.30   48.00
   4  -2   5  847.12  116.79
  -4  -2  -5 1045.30  117.09
   4  -2   5  977.20  126.69
  -4   2  -5  977.50  127.19
   4   2   5  992.80  102.49
   4   2   5 1010.20  122.39
   4   2   5 1020.80  120.49
   5  -2   5  109.89  118.29
  -5  -2  -5  157.28   89.29
   5   2   5    2.40   75.69
   5   2   5   73.89   92.49
   5   2   5   64.49   62.79
  -5   2  -5    9.80   88.89
   6  -2   5 2077.49  149.39
  -6   2  -5 2044.50  175.38
   6   2   5 1778.12  178.28
  -6   2  -5 1755.52  205.68
   6   2   5 1845.12  218.78
  -6  -3   5 1466.65  182.78
   6  -3  -5 1411.16  334.97
  -6  -3   5 1484.75  155.58
   6   3  -5 1868.71  327.37
   6   3  -5 1788.32  144.59
  -6   3   5 1289.67  148.99
   6   3  -5 1987.30  200.78
   6   3  -5 1797.72  189.08
  -6   3   5 1587.24  161.58
   5  -3  -5  174.18  184.48
   5  -3  -5  282.57  343.17
  -5  -3   5  368.16   69.79
  -5  -3   5  389.06  114.89
  -5   3   5  407.96   81.59
   5   3  -5  451.85  118.49
  -5   3   5  270.17   75.19
   5   3  -5  534.85  211.58
   5   3  -5  431.26   73.59
   5   3  -5  382.96   98.69
  -4  -3   5   -9.80   90.99
   4  -3  -5  247.08  169.88
   4  -3  -5  -73.89  151.88
  -4  -3   5   25.10   77.59
  -4  -3   5 -153.18  161.18
  -4  -3   5   26.60   45.80
  -4   3   5  -37.60   43.70
   4   3  -5  137.89  146.69
   4   3  -5   71.49   69.09
  -4   3   5   77.59   53.39
   4   3  -5  -21.60   59.99
  -4   3   5  -17.30   46.60
   4   3  -5   15.50   45.80
  -3  -3   5  830.72  121.99
  -3  -3   5 1033.10  175.18
   3  -3  -5 1049.40  163.78
  -3  -3   5 1178.08  122.79
   3  -3  -5 1252.67  219.68
  -3  -3   5 1167.28   92.79
  -3   3   5 1074.19   88.79
   3   3  -5 1029.80   87.09
   3   3  -5 1247.78  119.59
   3   3  -5 1126.19  111.59
  -3   3   5 1086.19   91.59
  -3   3   5  894.01   66.79
  -3   3   5 1171.08   96.59
  -3   3   5 1109.49   83.39
  -3   3   5 1026.10   54.39
  -3   3   5  962.60   91.79
   3   3  -5 1153.68  160.18
  -2  -3   5  467.65   82.39
   2  -3  -5  272.17  115.69
  -2  -3   5  532.45   98.09
   2  -3  -5  340.77  122.49
  -2  -3   5  435.86   55.09
  -2   3   5  528.55   63.49
  -2   3   5  398.86   47.20
  -2   3   5  498.75   60.09
   2   3  -5  534.65   64.69
   2   3  -5  404.86   67.49
  -2   3   5  413.16   50.09
  -2   3   5  402.06   49.60
   2   3  -5  396.26  110.79
   2   3  -5  489.45   68.79
  -1  -3   5 1646.54  103.59
  -1  -3   5 1405.06  138.99
   1  -3  -5 1602.04  185.58
  -1  -3   5 1348.27  135.79
  -1   3   5 1387.66   80.89
  -1   3   5 1504.75   76.79
  -1   3   5 1450.75   95.89
   1   3  -5 1465.55  119.49
   1   3  -5 1485.75  100.39
   1   3  -5 1567.84  113.79
   1   3  -5 1826.82  136.59
  -1   3   5 1510.85   90.59
   0  -3  -5  508.25  114.49
   0  -3   5  725.03   93.89
   0  -3   5  493.75   82.49
   0  -3   5  406.36   56.69
   0   3  -5  443.46   71.59
   0   3   5  572.14   55.69
   0   3   5  502.05   44.70
   0   3   5  440.86   49.00
   0   3  -5  435.16   59.59
   0   3   5  510.05   45.20
   0   3  -5  539.15   69.49
  -1  -3  -5 1460.65   90.69
   1  -3   5 1567.44  152.38
   1  -3   5 1568.64  119.99
   1  -3   5 1212.08  128.99
  -1   3  -5 1548.15  110.19
   1   3   5 1475.25   89.49
   1   3   5 1432.66   90.99
  -1   3  -5 1600.24  113.19
   1   3   5 1417.06   94.89
   1   3   5 1437.46   96.69
  -2  -3  -5  163.98   37.70
   2  -3   5  123.49   58.49
   2  -3   5  210.98   70.79
   2  -3   5  142.99   92.59
  -2   3  -5  192.48   64.09
  -2   3  -5  192.08   56.49
   2   3   5  205.48   46.80
   2   3   5  197.38   51.29
   2   3   5  201.08   37.70
   2   3   5  196.48   53.79
   3  -3   5 1803.62  153.58
   3  -3   5 1786.02  165.48
  -3  -3  -5 1609.34  102.19
  -3  -3  -5 1753.72  115.19
  -3  -3  -5 1700.43  110.49
   3  -3   5 1813.32  198.18
   3   3   5 1692.13  126.59
  -3   3  -5 1937.11  149.19
   3   3   5 1671.63  116.79
  -3   3  -5 1722.03  141.69
   3   3   5 1590.14  136.49
  -4  -3  -5  455.55   81.99
   4  -3   5  301.77  102.29
   4  -3   5  468.85  105.89
  -4   3  -5  284.77   81.59
   4   3   5  488.25   75.99
   4   3   5  388.46   94.69
  -4   3  -5  571.94  114.89
   4   3   5  652.73   90.19
   5  -3   5   86.09  109.19
   5  -3   5   64.09  117.39
  -5  -3  -5  172.18   96.99
  -5   3  -5  -36.80   91.59
  -5   3  -5 -163.08  115.59
   5   3   5 -106.79   69.29
  -6  -3  -5  160.38  138.09
   6  -3   5 -339.37  290.47
   6  -3   5  161.08  135.29
  -6   3  -5   81.29   98.69
  -6   3  -5   89.89  150.28
   6   3   5  102.79  124.79
   6   3   5  -56.69   89.29
  -6   3  -5  209.18  117.99
   6  -4  -5  125.59  301.67
  -6  -4   5   80.19   76.79
   6  -4  -5  -21.90  252.57
  -6  -4   5  -99.89  167.28
  -6  -4   5 -113.89  126.49
   6   4  -5   72.79  122.19
  -6   4   5   13.60   91.99
  -6   4   5  -63.19  105.29
   6   4  -5 -337.27  285.97
   6   4  -5  -12.40  115.39
  -5  -4   5  271.57  146.39
   5  -4  -5   32.90  232.08
  -5  -4   5  161.98   66.19
  -5  -4   5  126.39  114.79
   5  -4  -5   56.09  223.88
   5   4  -5   81.79  106.29
   5   4  -5  114.79   78.59
  -5   4   5  302.77   84.29
  -5   4   5  147.59   80.39
   5   4  -5  201.98  231.08
   5   4  -5   82.79   99.09
  -4  -4   5   41.80  115.79
   4  -4  -5  -25.40  162.58
  -4  -4   5  163.08   54.59
  -4  -4   5  136.69  108.49
   4  -4  -5   93.59  195.98
  -4   4   5  221.28   61.49
   4   4  -5    9.90   58.59
   4   4  -5   90.89   79.49
  -4   4   5   86.99   58.29
   4   4  -5  265.77  166.88
   4   4  -5  201.48   89.49
  -3  -4   5   40.20   45.00
  -3  -4   5   26.50   83.59
  -3  -4   5 -270.37  145.49
  -3  -4   5 -156.58   87.49
   3  -4  -5 -101.49  116.29
   3  -4  -5   13.50  154.68
  -3   4   5   97.59   46.80
  -3   4   5   19.20   27.20
   3   4  -5 -121.59  121.09
  -3   4   5   67.29   40.50
  -3   4   5   88.09   33.40
   3   4  -5  -26.10   61.09
   3   4  -5   98.09   70.09
   3   4  -5   21.40   49.50
  -2  -4   5  250.97   91.99
   2  -4  -5  468.45  141.39
  -2  -4   5  290.47   53.19
  -2  -4   5  454.85  101.29
   2  -4  -5  553.24  171.68
  -2   4   5  353.86   52.79
  -2   4   5  325.37   40.40
   2   4  -5  216.08   62.19
  -2   4   5  258.17   51.99
   2   4  -5  428.06   69.29
  -2   4   5  285.67   37.70
  -2   4   5  364.86   49.30
   2   4  -5  233.28   63.19
  -2   4   5  372.36   55.79
  -1  -4   5  505.65   97.59
  -1  -4   5  191.98   79.09
   1  -4  -5  536.65  135.09
   1  -4  -5  244.88  132.59
   1   4  -5  528.55   79.49
   1   4  -5  355.16   68.59
  -1   4   5  457.45   57.29
   1   4  -5  344.47   60.09
  -1   4   5  346.57   46.10
  -1   4   5  363.56   50.09
   1   4  -5  304.47   65.39
  -1   4   5  384.16   49.99
   0  -4   5  -71.49   45.50
   0  -4   5  -88.39   65.69
   0   4   5   18.60   25.90
   0   4   5   16.30   26.20
   0   4  -5   55.19   45.80
   0   4  -5   -4.90   52.99
   0   4   5  -25.40   27.70
   0   4   5   -5.50   29.10
   0   4  -5   12.20   50.99
   1  -4   5  157.08   60.09
   1   4   5  250.77   45.40
   1   4   5  161.18   46.80
  -1   4  -5   46.30   56.19
   1   4   5  220.48   30.50
   1   4   5  207.58   45.50
   1   4   5  184.88   43.90
   1   4   5  178.28   37.80
  -1   4  -5  185.08   55.39
  -1   4  -5  136.09   57.39
   2  -4   5  417.96   88.19
   2  -4   5  283.97   90.79
   2   4   5  353.56   57.19
  -2   4  -5  390.36   73.89
  -2   4  -5  486.55   81.09
   2   4   5  409.36   66.89
   2   4   5  429.56   83.19
   3  -4   5   45.60   88.09
   3  -4   5  -47.70   82.49
   3   4   5   71.59   54.49
  -3   4  -5   57.09   70.49
  -3   4  -5  -78.69   69.29
   3   4   5   92.79   65.89
   3   4   5  -31.50   79.99
   4  -4   5  122.69  105.59
   4  -4   5  184.68  109.79
  -4   4  -5   24.00   95.09
  -4   4  -5  132.99   87.89
   4   4   5  121.89   76.39
   4   4   5   -1.20   85.19
   5  -4   5   89.09  128.29
   5  -4   5 -242.68  288.57
  -5   4  -5 -176.98  117.59
   5   4   5    8.40   85.99
  -5   4  -5 -205.38   98.99
   5   4   5   -3.60  110.89
  -5  -5   5   70.29  150.88
  -5  -5   5  323.97  175.58
   5  -5  -5  -39.30  230.38
   5  -5  -5  293.37  317.77
   5   5  -5  178.68  121.29
   5   5  -5  307.97  125.89
   5   5  -5  124.49  270.67
   5   5  -5  222.18  127.09
  -5   5   5  103.99   88.29
   4  -5  -5 1288.67  323.97
   4  -5  -5  633.04  222.68
  -4  -5   5 1017.20  188.18
  -4  -5   5 1041.50  118.89
   4   5  -5 1284.27  234.48
  -4   5   5 1065.29  145.29
   4   5  -5 1172.68  150.38
   4   5  -5  908.91  139.99
   4   5  -5  945.61  121.29
   3  -5  -5  289.37  166.68
  -3  -5   5  222.98   62.69
  -3  -5   5  246.38  133.59
   3  -5  -5  427.56  246.68
   3   5  -5  104.29   96.09
  -3   5   5  220.38   34.90
  -3   5   5  279.77   68.19
   3   5  -5  -30.80  147.19
   3   5  -5  279.47   75.49
  -3   5   5  212.48   50.19
   3   5  -5  118.79  101.49
  -3   5   5  127.09   59.19
   2  -5  -5  232.58  138.29
  -2  -5   5   46.70   99.39
  -2  -5   5  183.18  109.79
  -2  -5   5   98.99   56.09
   2  -5  -5  184.78  170.88
  -2   5   5  100.49   33.80
   2   5  -5   48.90   63.89
   2   5  -5    9.40   65.29
   2   5  -5  -51.09  103.59
  -2   5   5   33.30   47.50
   2   5  -5  124.99   76.49
  -2   5   5  179.88   50.79
  -2   5   5  107.79   50.59
   1  -5  -5  310.47  156.78
  -1  -5   5  344.97  104.89
   1  -5  -5  158.38  134.79
  -1  -5   5  364.96   73.09
  -1   5   5  466.25   53.89
   1   5  -5  442.66   78.69
  -1   5   5  506.45   76.89
  -1   5   5  377.36   53.59
  -1   5   5  346.07   54.99
   1   5  -5  210.38   75.09
   1   5  -5  263.17   70.19
   0  -5   5   11.60   61.49
   0  -5   5   23.70   88.79
   0   5  -5  -28.30   63.79
   0   5   5   37.30   34.20
   0   5  -5  -56.49   55.69
   0   5   5   -2.50   37.00
   0   5   5   17.50   53.99
   0   5  -5  -61.99   55.09
   0   5   5   13.20   29.80
   0   5   5   18.30   29.60
   1  -5   5   88.39   81.89
   1  -5   5   58.69   74.49
  -1   5  -5  151.58   74.89
  -1   5  -5  -17.50   63.89
   1   5   5   65.89   74.89
  -1   5  -5   47.10   61.49
   1   5   5   94.29   27.30
   1   5   5   -3.60   44.40
   2  -5   5  369.76  102.79
   2  -5   5  258.87  104.19
   2   5   5  393.06   69.89
  -2   5  -5  308.97  126.19
   2   5   5  406.36   67.79
  -2   5  -5  485.75   95.39
   3  -5   5  324.27  224.78
   3  -5   5   22.00   99.09
  -3   5  -5  103.49   94.09
  -3   5  -5   86.29   87.59
   3   5   5   60.19   76.09
   3   5   5   71.19   66.39
   4  -5   5  106.49  127.39
   4  -5   5  174.68  273.57
  -4   5  -5  354.26  125.19
  -4   5  -5  220.28  103.49
   4   5   5  426.26  104.59
   4   5   5  430.16  112.69
   4  -6  -5 1019.60  265.77
   4  -6  -5 1433.76  386.66
  -4  -6   5  845.72  206.98
  -4  -6   5 1031.80  198.68
   4   6  -5 1058.59  161.88
  -4   6   5  957.80  117.49
   4   6  -5 1481.15  184.98
   4   6  -5  854.81  142.29
  -4   6   5 1107.39  152.08
  -3  -6   5  139.79  161.28
   3  -6  -5  434.86  304.17
  -3  -6   5   69.49  146.69
   3  -6  -5  567.04  222.88
   3   6  -5  290.87  114.69
   3   6  -5  227.48  108.69
  -3   6   5  303.47   75.09
   3   6  -5  286.17  102.49
  -3   6   5  199.58   72.69
   2  -6  -5  188.68  402.36
  -2  -6   5  -41.50  138.29
   2  -6  -5  -29.60  173.78
  -2  -6   5 -147.89   73.69
   2   6  -5   66.19   91.59
  -2   6   5 -122.19   64.09
  -2   6   5   45.60   58.29
   2   6  -5   -7.00   82.99
  -2   6   5   48.10   40.20
  -2   6   5   53.99   55.89
   2   6  -5 -162.88   80.99
  -1  -6   5  496.85   98.79
   1  -6  -5  919.91  256.27
  -1  -6   5  377.36  135.59
  -1   6   5  644.34   98.89
   1   6  -5  687.13  111.39
   1   6  -5  587.54  112.59
   1   6  -5  428.16   97.69
  -1   6   5  583.94   74.19
  -1   6   5  566.64   68.29
  -1   6   5  513.15   64.99
   0  -6   5   64.89   89.69
   0   6  -5    1.50   77.09
   0   6   5   42.80   42.00
   0   6   5   41.20   74.39
   0   6  -5  -93.39   73.19
   0   6   5   57.29   37.80
   0   6  -5  -64.99   81.49
   1  -6   5  177.58  104.79
   1  -6   5   35.80  110.39
  -1   6  -5  245.18   93.99
  -1   6  -5  213.28   96.39
   1   6   5   93.89   93.49
   1   6   5  213.38   61.49
  -1   6  -5  294.67   86.69
   2  -6   5 2903.01  291.77
   2  -6   5 2266.87  225.28
   2  -6   5 2745.73  464.65
   2   6   5 2272.17  166.98
   2   6   5 2210.88  170.38
   2   6   5 2155.08  193.08
  -2   6  -5 2599.24  199.98
  -2   6  -5 2387.36  196.18
   3  -6   5  147.59  133.39
   3  -6   5   29.10  134.59
   3  -6   5   87.19  312.17
  -3   6  -5  -38.50   99.59
   3   6   5   50.09   77.79
  -3   6  -5   -6.20  108.19
   3   6   5  103.49   89.29
  -2  -7   5  296.87  173.98
   2  -7  -5   76.69  312.77
  -2   7   5    5.20   89.39
   2   7  -5  155.68  107.29
   2   7  -5 -103.49  104.59
  -2   7   5   99.69   99.09
   2   7  -5   19.60  105.69
   1   7  -5 1102.99  142.79
   1   7  -5 1104.29  147.49
   1   7  -5  846.62  140.19
  -1   7   5 1159.78  115.29
  -1   7   5 1058.59  123.19
   0  -7   5  -68.29  264.47
   0  -7   5  379.86  147.49
   0  -7   5  139.09  115.69
   0   7   5  170.88  107.19
   0   7  -5  136.09  104.79
   0   7  -5  -57.99   97.79
   0   7  -5  -31.80   93.79
   1  -7   5 -164.48  136.19
   1  -7   5 -160.58  136.59
  -1   7  -5   98.09  104.19
   1   7   5   79.79   68.29
  -1   7  -5  -67.19  102.29
   1   7   5   52.79  104.09
  -1   7  -5  -41.30  147.89
   7   0  -6  840.42  328.77
   7   0  -6  599.64  135.49
   7   0  -6  435.96  307.77
   7   0  -6  333.77  127.59
  -7   0   6  454.25  141.99
  -7   0   6  533.35  132.59
  -7   0   6  613.64  119.89
   6   0  -6  -54.69  238.28
   6   0  -6   16.60   82.99
  -6   0   6   78.49   81.19
   6   0  -6 -354.66  213.08
   6   0  -6   -8.80   89.89
  -6   0   6 -147.29  101.09
   5   0  -6  211.18   75.89
  -5   0   6   86.09   88.29
  -5   0   6  204.08   65.69
   5   0  -6   95.69   67.49
   5   0  -6  343.67  195.28
  -5   0   6  146.49   77.09
   4   0  -6 2564.94  292.27
  -4   0   6 2668.43  159.98
   4   0  -6 2850.41  147.09
   4   0  -6 2448.26  173.68
  -4   0   6 2282.77  165.38
  -4   0   6 2564.24  180.58
   3   0  -6  219.98   60.89
   3   0  -6   89.59  115.39
  -3   0   6   61.69   53.69
  -3   0   6  228.88   70.09
  -3   0   6   93.39   41.00
   3   0  -6  148.99   41.10
   2   0  -6  -14.60  101.29
  -2   0   6   86.09   37.00
   2   0  -6   94.79   30.30
  -2   0   6  105.59   56.19
  -2   0   6   55.79   40.60
  -2   0   6   86.89   25.20
   2   0  -6  -21.30   46.70
   1   0  -6   79.99   47.10
   1   0  -6   91.89   35.80
   1   0  -6   52.79   87.89
  -1   0   6  118.19   35.90
   1   0  -6   65.09   37.20
  -1   0   6   69.69   31.80
  -1   0   6   93.19   40.50
  -1   0   6   67.09   54.79
  -1   0   6   68.69   45.20
   1   0  -6   93.79   34.60
   0   0  -6 2014.30  112.49
   0   0  -6 2140.09  177.88
   0   0   6 2094.09  130.99
   0   0   6 2028.70  121.79
   0   0  -6 2081.69  126.49
   0   0   6 2052.29  127.09
   0   0  -6 2110.79  132.29
   0   0   6 1888.21  133.59
   0   0  -6 2167.98  115.89
   0   0   6 2208.08  134.39
   1   0   6  943.91   91.49
  -1   0  -6  943.51   99.59
  -1   0  -6  848.62   75.39
  -1   0  -6  826.62   92.09
   1   0   6  676.83   76.99
   1   0   6  833.02   83.69
  -1   0  -6  919.71   66.59
   2   0   6 5718.13  293.57
  -2   0  -6 6073.89  262.27
   2   0   6 6272.27  289.17
  -2   0  -6 5416.26  300.07
  -2   0  -6 5944.31  280.37
   3   0   6 1280.47  128.49
  -3   0  -6 1559.64  124.29
   3   0   6 1561.84  138.49
  -3   0  -6 1450.75   98.19
  -4   0  -6 1104.69  136.49
   4   0   6 1330.07  148.69
   4   0   6 1171.18  148.79
  -4   0  -6 1319.07  110.09
  -5   0  -6 -114.39   43.40
   5   0   6  120.39  100.99
   5   0   6 -156.98  103.59
   5   0   6  -46.10   60.59
  -5   0  -6   71.69   98.69
  -6   0  -6  526.15  130.49
   6   0   6  308.87   89.19
   6   0   6    4.30  128.59
  -7  -1   6  142.39  122.29
   7  -1  -6  115.59  317.87
   7  -1  -6  295.67  308.47
  -7  -1   6   15.50   93.79
  -7   1   6  143.79  101.69
  -7   1   6   10.20  107.59
   7   1  -6  117.79  133.39
   7   1  -6  274.87  137.19
  -7   1   6  120.79  126.99
   7   1  -6 -131.69  329.37
  -6  -1   6  612.54  114.79
  -6  -1   6  725.53  149.88
   6  -1  -6  986.40  121.09
   6  -1  -6  396.86  230.48
   6  -1  -6  997.50  467.85
   6   1  -6  745.63  119.79
   6   1  -6  921.41  293.87
   6   1  -6  708.93  119.49
  -6   1   6  727.43   97.89
  -6   1   6  921.21  200.28
  -6   1   6  639.24  105.29
   5  -1  -6   66.99   52.29
  -5  -1   6   52.69   55.09
   5  -1  -6  226.48  192.88
  -5  -1   6  280.77   98.89
  -5  -1   6  150.38   84.19
   5  -1  -6  -50.09  184.88
   5   1  -6 -104.79  199.88
  -5   1   6  -22.70   67.99
   5   1  -6   86.99   71.39
   5   1  -6  100.59   76.09
  -5   1   6  203.48   59.69
   5   1  -6   92.99   28.70
  -5   1   6  181.28   87.69
   4  -1  -6  116.29   49.99
   4  -1  -6  180.98  153.88
  -4  -1   6  162.58   66.29
  -4  -1   6  171.98   49.99
   4  -1  -6   61.89  140.59
  -4  -1   6  125.09   83.09
  -4   1   6  128.29   49.99
  -4   1   6  179.28   57.19
   4   1  -6  295.57   65.29
   4   1  -6  211.48   71.09
   4   1  -6  246.08   32.60
   4   1  -6  246.98  157.28
  -4   1   6  238.48   77.39
   3  -1  -6  644.64   61.09
   3  -1  -6  555.84   53.29
   3  -1  -6  672.53  159.48
  -3  -1   6  564.34   95.49
  -3  -1   6  676.13   90.99
  -3  -1   6  545.45   71.49
   3   1  -6  572.64  141.99
  -3   1   6  783.92   83.99
   3   1  -6  585.94   58.19
  -3   1   6  687.33   85.59
   3   1  -6  788.12   81.59
   3   1  -6  655.73   88.29
  -3   1   6  751.32   87.69
  -2  -1   6 1943.81  107.09
   2  -1  -6 2011.80   92.89
  -2  -1   6 2039.10  128.09
  -2  -1   6 1883.31  139.59
  -2  -1   6 1967.80  151.28
   2  -1  -6 2066.79  210.48
   2   1  -6 1993.20  116.99
  -2   1   6 1876.11  123.39
  -2   1   6 1952.60  127.89
   2   1  -6 1938.21  140.09
  -2   1   6 1791.12  121.49
  -2   1   6 1921.91   92.69
   2   1  -6 1976.70  108.09
   2   1  -6 1842.62  202.38
  -2   1   6 1957.30  121.99
  -1  -1   6 1168.68  106.79
  -1  -1   6 1569.84  193.98
  -1  -1   6 1272.17   97.09
   1  -1  -6 1152.58   63.59
  -1  -1   6 1394.36  117.29
   1  -1  -6 1025.20  153.28
  -1  -1   6 1162.68   81.89
   1  -1  -6  983.30   76.59
   1   1  -6 1007.40  134.59
  -1   1   6 1213.18   92.79
  -1   1   6 1044.70   76.89
   1   1  -6 1179.28  112.69
   1   1  -6 1172.28   83.39
  -1   1   6 1053.29   98.99
  -1   1   6 1206.38   85.59
   1   1  -6 1315.17   89.89
  -1   1   6 1157.68   86.09
   0  -1  -6  -24.10   31.30
   0  -1   6   88.19   54.09
   0  -1  -6   28.20   25.40
   0  -1   6   82.29   40.30
   0  -1   6  118.99   46.30
   0  -1   6   66.09  116.59
   0  -1  -6  -90.59   77.69
   0  -1  -6   36.30   24.30
   0  -1   6   15.20   34.00
   0   1   6   38.20   39.70
   0   1  -6   62.39   34.20
   0   1   6    6.60   31.30
   0   1   6   58.99   40.40
   0   1   6   -7.90   37.20
   0   1  -6    8.50   38.40
   0   1  -6   94.79   69.29
   0   1  -6   46.90   37.00
   0   1   6   -5.10   31.80
  -1  -1  -6  302.97   44.90
  -1  -1  -6  274.77   51.09
   1  -1   6  291.47   64.69
  -1  -1  -6  258.17   35.00
   1  -1   6  314.17   57.69
   1  -1   6  150.68  126.09
   1   1   6  197.98   42.40
   1   1   6  228.48   52.19
  -1   1  -6  216.28   46.60
   1   1   6  201.88   34.30
  -1   1  -6  220.88   57.49
  -1   1  -6  234.58   49.80
   1   1   6  202.18   55.49
  -2  -1  -6   84.39   40.70
  -2  -1  -6  108.09   21.30
  -2  -1  -6  139.39   59.29
   2  -1   6  141.69   48.20
   2   1   6   87.99   55.09
   2   1   6   78.29   41.30
  -2   1  -6  178.18   54.09
  -2   1  -6   38.20   46.10
  -2   1  -6  112.79   59.99
   3  -1   6 1507.25  140.59
   3  -1   6 1462.25  134.79
  -3  -1  -6 1310.57  118.19
  -3   1  -6 1532.75  123.79
   3   1   6 1401.66  133.99
   3   1   6 1121.69  118.39
  -3   1  -6 1622.84  128.39
  -3   1  -6 1316.87  138.89
  -4  -1  -6 1485.05  142.09
   4  -1   6 1333.87  167.28
   4  -1   6 1774.22  163.58
   4   1   6 1247.68  143.19
  -4   1  -6 1544.45  174.48
   4   1   6 1249.28  153.68
  -4   1  -6 1519.15  144.29
   4   1   6 1261.17  118.39
   5  -1   6 1372.46  174.18
   5  -1   6 1975.10  142.59
  -5  -1  -6 1431.86  185.58
   5  -1   6 1529.25  178.78
  -5   1  -6 1798.12  133.99
   5   1   6 1443.46  174.08
   5   1   6 1551.84  191.88
  -5   1  -6 1707.63  183.18
   5   1   6 1912.51  191.08
   6  -1   6  219.18  138.69
  -6  -1  -6  353.86  134.89
   6  -1   6  252.27   82.99
  -6   1  -6  238.88  117.89
   6   1   6  254.07  127.29
   6   1   6  111.39   88.79
  -6  -2   6  173.08  132.29
  -6  -2   6  412.76  126.59
   6  -2  -6  -53.39  265.97
   6  -2  -6  323.67  245.38
  -6   2   6   77.19  108.19
  -6   2   6  342.47   89.79
   6   2  -6  146.19  116.09
   6   2  -6  142.09  109.49
   6   2  -6 -225.18  256.97
  -6   2   6  114.39   88.99
  -5  -2   6  673.73   92.19
   5  -2  -6  228.98  213.38
  -5  -2   6  377.46  159.08
   5   2  -6  343.97  221.88
  -5   2   6  715.13  105.39
  -5   2   6  612.24  117.39
   5   2  -6  375.86   98.99
  -5   2   6  496.35   87.19
   5   2  -6  508.85  102.49
   5   2  -6  688.43   66.59
  -4  -2   6  314.87  100.09
  -4  -2   6  380.26   71.89
   4  -2  -6  509.35  194.08
   4  -2  -6  341.57  171.08
  -4  -2   6  397.36   95.99
  -4   2   6  504.05   78.89
   4   2  -6  421.36   52.99
   4   2  -6  435.36  179.38
   4   2  -6  496.75   85.19
  -4   2   6  375.76   67.99
   4   2  -6  465.45   89.19
  -4   2   6  360.36   79.39
   3  -2  -6  449.86  139.59
  -3  -2   6  353.16   77.29
  -3  -2   6  510.25   99.09
  -3  -2   6  445.66   62.59
   3  -2  -6  514.15  164.48
  -3   2   6  408.76   60.99
  -3   2   6  581.14   76.79
  -3   2   6  483.25   67.99
   3   2  -6  478.75   59.09
   3   2  -6  260.37   66.39
   3   2  -6  408.86  141.89
   3   2  -6  377.56   66.29
   2  -2  -6   95.79  119.39
  -2  -2   6   20.20   39.70
  -2  -2   6   42.80   43.70
  -2  -2   6   36.20   62.69
  -2  -2   6   31.20   70.19
   2   2  -6  -25.90   30.60
   2   2  -6   27.50   48.80
  -2   2   6   18.80   34.10
   2   2  -6  116.39  101.89
  -2   2   6   78.69   38.80
  -2   2   6   25.00   40.00
  -2   2   6  -30.80   25.40
   2   2  -6    7.10   44.70
  -1  -2   6 1372.46  129.79
  -1  -2   6 1178.08   99.59
   1  -2  -6  987.00  146.49
  -1  -2   6  937.11  120.19
  -1  -2   6 1316.57  101.69
   1  -2  -6 1082.39   80.19
  -1  -2   6 1482.55  166.68
  -1   2   6 1189.78   93.09
  -1   2   6 1232.48   84.99
  -1   2   6 1310.07   87.89
   1   2  -6 1184.78  101.79
   1   2  -6 1119.69  113.99
  -1   2   6 1270.97   94.09
  -1   2   6 1107.59   80.99
   1   2  -6 1037.30  145.69
   1   2  -6 1154.88   87.79
   0  -2   6  -73.89   48.00
   0  -2   6  -37.60   61.49
   0  -2  -6    4.70   96.29
   0  -2   6  -76.69  104.89
   0  -2   6    3.10   39.40
   0  -2  -6   28.70   22.20
   0   2   6   13.10   28.20
   0   2  -6   52.09   40.10
   0   2   6   14.10   50.29
   0   2   6  -14.90   31.20
   0   2  -6   12.60   42.70
   0   2   6   18.30   34.40
   0   2  -6  -38.70   66.39
   1  -2   6 2279.37  147.69
   1  -2   6 2273.87  237.68
   1  -2   6 2312.87  159.18
  -1   2  -6 2498.75  143.49
   1   2   6 2167.38  128.79
  -1   2  -6 2423.16  147.59
   1   2   6 1964.90  102.99
   1   2   6 2381.06  133.89
   2  -2   6   24.60   61.99
  -2  -2  -6  -58.99   33.80
  -2  -2  -6  -61.69   44.50
   2  -2   6  -31.30   57.09
   2  -2   6   37.50  128.99
  -2   2  -6   10.10   52.89
  -2   2  -6  -17.00   60.19
   2   2   6   47.10   41.40
   2   2   6  -42.70   47.50
  -3  -2  -6  399.46   76.79
   3  -2   6  255.87   89.99
   3  -2   6  355.86   85.09
  -3  -2  -6  261.27   61.19
   3   2   6  284.07   62.09
  -3   2  -6  310.87   70.59
  -3   2  -6  273.97   83.99
   3   2   6  267.87   56.29
   3   2   6  375.76   77.99
   4  -2   6  648.14  116.59
  -4  -2  -6  513.05   91.99
   4  -2   6  426.06  110.39
   4   2   6  689.93   95.59
  -4   2  -6  540.45   98.89
  -4   2  -6  604.64  124.69
   4   2   6  671.83  112.79
   4   2   6  647.64   97.49
   5  -2   6  396.56  127.39
   5  -2   6  381.96  118.59
  -5  -2  -6  388.46  106.59
   5   2   6  337.87   84.19
  -5   2  -6  434.46  115.09
  -5   2  -6  141.99  129.99
   5   2   6  421.96  108.99
   5   2   6  242.68  118.79
   6  -2   6   89.29  142.99
  -6  -2  -6  264.87  142.69
   6  -2   6  -84.89   74.69
   6   2   6   -5.40   87.79
  -6   2  -6   42.30  121.59
  -6   2  -6  -48.50  114.59
   6   2   6 -123.09  122.49
  -6  -3   6  -28.20  133.49
  -6  -3   6 -161.08  130.19
  -6  -3   6 -122.09  104.39
   6  -3  -6  173.48  274.87
   6  -3  -6  -44.20  286.37
  -6   3   6 -107.79  109.09
   6   3  -6   56.19  115.99
  -6   3   6   80.29   91.69
   6   3  -6 -410.66  282.47
   6   3  -6  -33.90  120.29
  -6   3   6   21.80   81.79
  -5  -3   6  194.38  116.69
   5  -3  -6   82.79  212.28
  -5  -3   6  152.88  138.79
  -5  -3   6  209.98   73.39
   5  -3  -6  397.86  261.47
  -5   3   6  427.16   92.69
   5   3  -6  256.17   70.09
  -5   3   6  389.26   93.99
   5   3  -6  264.67  239.18
   5   3  -6  158.98  102.49
   5   3  -6  315.17  112.89
  -5   3   6  343.27   80.49
   4  -3  -6 -254.17  154.08
  -4  -3   6  169.88   93.69
  -4  -3   6  133.49  106.09
  -4  -3   6  -22.60   53.39
   4  -3  -6 -150.38  162.18
  -4   3   6   -8.40   57.39
  -4   3   6   17.90   60.19
  -4   3   6  -59.99   61.99
   4   3  -6 -277.57  156.78
   4   3  -6  -19.60   72.99
   4   3  -6 -115.49   75.59
   4   3  -6    2.90   51.99
   3  -3  -6  327.87  174.08
  -3  -3   6  645.34  109.49
  -3  -3   6  603.54  119.99
   3  -3  -6  571.44  171.68
  -3  -3   6  504.95   71.39
  -3   3   6  449.95   71.99
   3   3  -6  583.64   94.39
   3   3  -6  587.54   88.39
  -3   3   6  555.84   70.59
  -3   3   6  502.85   74.29
  -3   3   6  597.44   75.49
   3   3  -6  486.65  153.88
   3   3  -6  628.64   71.89
  -2  -3   6  -47.30   77.29
  -2  -3   6  -39.00   69.19
  -2  -3   6   -6.60   42.00
   2  -3  -6   48.50  114.39
  -2   3   6  -46.70   40.30
  -2   3   6  -34.60   29.30
  -2   3   6  -13.10   38.60
   2   3  -6  106.29   44.30
   2   3  -6   -0.60   54.29
  -2   3   6   43.10   39.50
   2   3  -6 -119.69   47.90
  -2   3   6   58.69   41.50
   2   3  -6    9.80  107.19
  -2   3   6  -29.00   35.80
  -1  -3   6   27.40   72.19
   1  -3  -6  192.58  109.19
  -1  -3   6  130.39   73.09
  -1  -3   6  136.39   49.60
  -1   3   6   60.49   53.69
   1   3  -6   22.80   51.89
   1   3  -6  124.39   57.39
  -1   3   6  153.38   34.00
   1   3  -6   99.89   44.60
  -1   3   6  103.79   32.20
  -1   3   6   79.19   39.50
  -1   3   6  162.68   41.60
   0  -3  -6  421.96  126.39
   0  -3   6  134.29   75.19
   0  -3   6  331.57   88.79
   0  -3   6  354.36  109.59
   0  -3   6  283.57   58.69
   0   3  -6  392.66   66.39
   0   3  -6  220.78   62.89
   0   3   6  321.27   50.89
   0   3   6  304.47   43.90
   0   3   6  309.67   39.70
   0   3  -6  248.38   69.49
   0   3   6  326.47   49.70
   1  -3   6 1756.52  207.88
   1  -3   6 1786.02  158.78
   1  -3   6 2036.00  147.39
   1   3   6 1937.91  121.29
  -1   3  -6 1819.72  134.49
   1   3   6 1895.91  112.49
  -1   3  -6 1814.62  134.49
   1   3   6 1826.42  114.79
   2  -3   6  868.31  116.09
   2  -3   6  926.31  149.79
   2  -3   6  554.54   87.69
   2   3   6  767.62   92.89
   2   3   6  654.93   79.99
   2   3   6  693.13   80.49
  -2   3  -6  982.80  113.79
  -2   3  -6  597.14   90.09
   3  -3   6 1555.84  177.68
  -3  -3  -6 1665.53  104.09
   3  -3   6 1778.22  182.58
   3  -3   6 2000.40  224.58
  -3   3  -6 1859.91  154.78
   3   3   6 1660.23  145.59
  -3   3  -6 1745.43  168.98
   3   3   6 1867.61  135.29
   3   3   6 2063.29  145.09
   4  -3   6   76.99  106.89
  -4  -3  -6  138.89   74.59
   4  -3   6   76.09  116.99
  -4   3  -6   27.80  102.59
   4   3   6  186.58   76.49
   4   3   6   37.30   88.29
   4   3   6  142.39   75.39
  -4   3  -6  229.98   88.09
   5  -3   6   96.59  128.29
   5  -3   6  142.59  134.69
  -5  -3  -6  406.86  107.99
   5   3   6  -39.70   88.79
   5   3   6  275.57  118.89
  -5   3  -6  346.47  142.19
   5   3   6  404.06   97.19
  -5   3  -6  183.88  105.99
  -5  -4   6  343.77  153.08
   5  -4  -6  190.98  233.28
  -5  -4   6  430.06  142.79
  -5  -4   6  130.19   77.59
   5  -4  -6 -147.09  271.27
  -5   4   6  279.47   85.79
   5   4  -6  459.65   91.39
   5   4  -6  393.26  264.57
   5   4  -6  391.66  126.89
  -5   4   6  329.47   88.89
   5   4  -6  228.78  116.19
  -5   4   6  193.88   89.49
  -4  -4   6   19.10  121.19
   4  -4  -6   43.80  215.08
  -4  -4   6  -12.80  124.29
  -4  -4   6   -0.30   61.99
   4   4  -6  -76.79   62.09
  -4   4   6  -91.79   63.49
   4   4  -6   -4.00   95.49
   4   4  -6   75.79  192.98
   4   4  -6  107.89   91.79
  -4   4   6  -58.39   62.19
  -3  -4   6   61.79   97.79
   3  -4  -6   -5.40  170.38
   3  -4  -6  -17.10  168.98
  -3  -4   6  147.09   58.59
  -3  -4   6   37.00  111.19
   3   4  -6  -36.00   72.19
  -3   4   6    4.20   50.99
  -3   4   6    1.20   52.19
  -3   4   6   34.10   52.39
  -3   4   6   42.10   43.20
   3   4  -6  163.58  155.78
   3   4  -6   42.70   75.39
   3   4  -6  111.49   58.59
  -2  -4   6 1803.02  134.49
   2  -4  -6 2064.39  278.67
   2  -4  -6 1773.82  246.58
  -2  -4   6 1663.53  190.88
  -2  -4   6 1467.55  180.58
  -2   4   6 1871.01  120.79
   2   4  -6 1780.52  205.98
   2   4  -6 1864.01  129.69
   2   4  -6 1690.43  146.49
  -2   4   6 1622.04  101.59
  -2   4   6 1844.92  111.49
  -2   4   6 1774.82  130.19
   2   4  -6 1974.00  171.58
  -1  -4   6   99.29   95.99
  -1  -4   6   50.19   55.49
  -1  -4   6  -11.20   87.49
   1  -4  -6   48.00  114.79
   1   4  -6   -2.20   70.39
   1   4  -6  -68.59   64.09
  -1   4   6   33.20   42.10
  -1   4   6   11.30   36.30
   1   4  -6  -32.70   61.89
   1   4  -6  -10.30   50.29
  -1   4   6   40.60   33.10
  -1   4   6   46.20   44.40
  -1   4   6   13.40   37.00
   0  -4   6 1801.32  145.59
   0  -4   6 1521.35  169.68
   0   4  -6 1744.23  132.49
   0   4  -6 1646.54  139.19
   0   4   6 1798.72  111.99
   0   4  -6 1785.22  152.68
   0   4   6 1530.55   97.99
   0   4   6 1604.14   97.39
   0   4   6 1796.02  114.49
   1  -4   6  655.63   93.19
  -1   4  -6  576.54   84.69
   1   4   6  750.12   88.79
   1   4   6  508.05   67.89
  -1   4  -6  573.74   87.69
   1   4   6  620.54   72.69
   2  -4   6  852.01  122.79
   2  -4   6  930.11  130.59
   2   4   6  857.11  106.89
   2   4   6  891.61  105.59
  -2   4  -6  904.31  115.69
  -2   4  -6  826.32  113.19
   2   4   6  742.93   85.09
   3  -4   6  129.89  171.98
   3  -4   6  408.26  117.19
   3   4   6  126.29   78.29
  -3   4  -6  127.39   89.19
   3   4   6  175.48   59.59
   3   4   6    5.10   64.29
  -3   4  -6  276.17  106.59
   4  -4   6  872.71  151.08
   4  -4   6  670.33  141.29
   4   4   6 1090.69  128.89
  -4   4  -6  743.53  132.09
   4   4   6  960.50  137.59
  -4   4  -6  624.74  115.99
   5  -4   6  457.05  150.28
   5  -4   6  176.08  154.68
   5   4   6  133.19  133.69
   5   4   6  162.08  111.49
  -5   4  -6  348.37  144.59
  -5   4  -6  409.26  123.59
  -5  -5   6  300.77  191.08
   5   5  -6    1.90  127.09
  -5   5   6   41.00   88.19
   4  -5  -6  -45.20  288.87
  -4  -5   6  -46.10  158.68
   4  -5  -6  -30.50  204.98
  -4  -5   6  -76.89   70.99
  -4  -5   6  120.99  143.99
  -4   5   6   70.29   76.19
  -4   5   6  -15.40   79.29
   4   5  -6  -22.80  118.49
   4   5  -6   15.30  224.78
   4   5  -6 -118.69  101.19
   4   5  -6   20.20  107.29
  -3  -5   6   74.99   71.39
  -3  -5   6 -152.08  136.49
   3  -5  -6  184.68  236.48
  -3  -5   6   92.29  136.59
   3   5  -6   26.30  100.89
  -3   5   6  129.69   39.00
   3   5  -6  201.48   83.99
  -3   5   6  228.98   66.99
   3   5  -6  184.88  167.28
  -3   5   6  127.59   68.79
   3   5  -6   79.79   91.29
  -2  -5   6  -11.00  115.89
  -2  -5   6   78.89  128.09
   2  -5  -6  293.17  222.38
  -2  -5   6   85.29   68.59
   2  -5  -6  -23.70  156.48
   2   5  -6   94.69   77.99
  -2   5   6   85.29   54.09
  -2   5   6  102.09   41.50
  -2   5   6  163.98   58.59
  -2   5   6   36.20   53.69
   2   5  -6  120.39   96.49
   2   5  -6  137.39   83.29
  -1  -5   6  345.47   87.59
   1  -5  -6  300.77  166.18
  -1  -5   6  396.46  126.49
  -1   5   6  487.05   60.29
   1   5  -6  403.86   96.69
  -1   5   6  484.75   79.09
  -1   5   6  431.86   65.09
  -1   5   6  467.55   62.19
   1   5  -6  349.87   81.09
   0  -5   6  201.68   84.89
   0  -5   6  145.09  117.69
   0   5  -6  263.57  116.99
   0   5   6  184.38   48.80
   0   5   6  179.58   41.40
   0   5  -6  162.18   77.59
   0   5   6  140.89   49.70
   0   5   6  207.08   69.99
   0   5  -6  172.98   75.99
   0   5   6  191.08   45.30
   1  -5   6  284.77  102.19
   1  -5   6  213.58  113.39
   1   5   6  177.68   47.90
   1   5   6  351.86   65.09
  -1   5  -6  295.57   98.69
   1   5   6  285.37   60.79
  -1   5  -6  200.38   99.09
   2  -5   6 -111.89  112.29
   2   5   6  208.58   73.69
  -2   5  -6   91.79   94.49
   2   5   6  195.88   71.19
  -2   5  -6  267.07  100.29
   3  -5   6  205.88  131.79
   3  -5   6  138.79  129.09
   3   5   6  175.08   88.09
   3   5   6  293.07   86.79
  -3   5  -6  372.56  115.49
  -3   5  -6  311.57  110.49
   4  -5   6   -0.80  135.79
   4  -5   6 -191.08  141.39
  -4   5  -6  -19.90  131.59
   4   5   6  -45.90   98.89
  -4   5  -6  -23.80   99.69
   3  -6  -6   90.79  219.08
  -3  -6   6  -31.30  167.08
  -3  -6   6 -369.66  154.88
   3  -6  -6  366.66  329.97
   3   6  -6   24.40   96.69
   3   6  -6 -110.69  114.79
   3   6  -6  -21.10  105.79
  -3   6   6  131.29   84.69
  -3   6   6  -83.39   95.79
   2  -6  -6   36.80  261.27
   2  -6  -6 -167.28  198.28
  -2  -6   6  444.16  164.28
  -2  -6   6  169.98   91.89
   2   6  -6   75.99   97.59
  -2   6   6  227.08   78.59
   2   6  -6  136.99  100.49
   2   6  -6  114.49  106.59
  -2   6   6  230.78   51.49
  -2   6   6  162.88   69.19
  -2   6   6  326.07   71.39
  -1  -6   6 -141.09  144.29
  -1  -6   6  -10.10   94.09
   1   6  -6 -110.99   89.89
   1   6  -6   28.30   86.49
  -1   6   6  -20.30   49.00
  -1   6   6   20.20   54.19
   1   6  -6  140.59   96.19
  -1   6   6   21.30   52.69
  -1   6   6   31.70   80.99
   0  -6   6  229.48  112.79
   0   6  -6  152.08   92.89
   0   6   6  140.99   90.79
   0   6  -6  -66.19  104.39
   0   6  -6   91.19   95.69
   1  -6   6  253.27  154.68
   1  -6   6   -6.20  161.58
   1   6   6  255.57   98.69
  -1   6  -6    5.60   89.99
  -1   6  -6  306.67  107.19
   1   6   6  198.88   71.99
   2  -6   6   60.29  143.59
   2  -6   6  167.78  145.69
  -2   6  -6  139.79  105.29
  -2   6  -6  201.98  110.09
   2   6   6  162.98   70.79
  -6   0   7  -25.80  104.09
  -6   0   7   71.19   83.09
   6   0  -7 -225.68  249.78
  -6   0   7   26.60  128.29
   6   0  -7  -65.09   86.29
  -5   0   7   78.89  104.69
   5   0  -7  146.19  214.68
   5   0  -7  -25.30   65.29
  -5   0   7   48.40   66.99
  -5   0   7  -34.10   80.79
  -4   0   7  -32.80   67.29
  -4   0   7   61.69   83.99
  -4   0   7  -58.39   50.29
   4   0  -7   23.50  182.18
   4   0  -7   12.70   53.39
   3   0  -7   27.80   45.30
  -3   0   7  -49.99   56.99
  -3   0   7   10.90   75.39
   3   0  -7  -27.40   68.89
  -3   0   7  -77.19   39.50
   3   0  -7   19.50  145.29
  -2   0   7  -23.10   52.19
   2   0  -7  -37.10  112.69
   2   0  -7 -114.29   56.09
   2   0  -7  -30.20   35.70
  -2   0   7    6.70   42.50
   2   0  -7  -36.40   42.70
  -2   0   7   56.29   70.89
  -2   0   7   47.20   33.00
   0   0  -7  -69.59   35.50
   0   0  -7    8.00   39.20
   0   0   7   82.39   50.99
   0   0  -7   14.80   59.99
   0   0  -7  -38.30   49.40
   0   0   7   28.60   63.59
   0   0  -7   35.70   88.69
   1   0   7   53.09   45.90
  -1   0  -7   -8.90   41.70
  -1   0  -7   54.49   61.89
   1   0   7   71.99   64.79
   2   0   7  -13.90   67.19
   2   0   7   20.80   50.39
  -2   0  -7  -23.40   69.49
  -2   0  -7  -67.49   37.20
  -2   0  -7  -43.70   53.29
   3   0   7   -7.40   79.19
   3   0   7  -15.90   66.29
  -3   0  -7  -83.49   42.80
  -3   0  -7    3.30   62.29
  -4   0  -7   18.40   81.29
   4   0   7  184.48  100.39
   5   0   7 -107.29   71.99
   5   0   7  -35.10  117.79
   5   0   7 -168.48  115.89
  -5   0  -7  -87.89  106.39
   6  -1  -7  257.37  276.27
  -6  -1   7  327.67  117.59
  -6  -1   7  387.46  137.29
   6  -1  -7   10.50  281.87
  -6  -1   7  159.98   89.39
  -6   1   7  332.07  126.69
  -6   1   7  182.48  106.79
   6   1  -7  414.76  310.57
   6   1  -7  237.68  108.99
  -6   1   7  289.87   81.89
   6   1  -7   41.00  161.88
   5  -1  -7    2.80   69.29
  -5  -1   7   87.39   93.79
   5  -1  -7    1.70  212.88
  -5   1   7   28.30   99.39
   5   1  -7   64.99   78.89
  -5   1   7   81.99   82.09
  -5   1   7 -114.19   57.09
   5   1  -7  -36.20   95.19
  -4  -1   7  154.38   63.19
  -4  -1   7  226.18  106.99
   4  -1  -7  605.64  197.38
  -4  -1   7  213.18   93.69
   4  -1  -7  301.87   48.10
   4   1  -7  338.17   74.09
   4   1  -7  260.17   40.10
  -4   1   7  357.86   90.79
  -4   1   7  309.67   80.29
  -4   1   7  337.67   71.19
   4   1  -7  391.86  192.28
  -3  -1   7 1251.37  147.49
  -3  -1   7 1164.38  138.19
  -3  -1   7 1096.79   88.09
   3  -1  -7 1089.59  194.28
  -3  -1   7 1342.37  120.79
   3  -1  -7 1347.67   77.09
   3  -1  -7 1476.85   87.79
  -3   1   7 1427.56  121.39
   3   1  -7 1265.67  108.99
  -3   1   7 1397.66  118.49
   3   1  -7 1479.65  144.79
  -3   1   7 1167.18  133.49
   3   1  -7 1633.24  223.98
   3   1  -7 1409.86   94.59
  -2  -1   7   82.99   42.40
   2  -1  -7   98.99   25.50
   2  -1  -7  189.58  124.29
  -2  -1   7  164.68   79.89
  -2   1   7   85.99   30.90
   2   1  -7   59.89  123.99
   2   1  -7  198.28   45.10
  -2   1   7  140.19   67.29
   2   1  -7  189.18   54.09
  -2   1   7  107.99   54.19
  -2   1   7   53.79   45.20
   1  -1  -7 2284.87  237.58
  -1  -1   7 2639.34  157.28
  -1  -1   7 2381.26  139.29
   1  -1  -7 2208.38  132.29
   1  -1  -7 2441.06  115.69
   1  -1  -7 2412.46  127.29
  -1  -1   7 2692.63  177.78
  -1  -1   7 2541.75  177.88
  -1   1   7 2412.96  159.28
  -1   1   7 2296.07  147.09
  -1   1   7 2200.78  133.19
   1   1  -7 2706.13  146.69
  -1   1   7 2488.25  151.88
   1   1  -7 2458.55  140.79
   1   1  -7 2564.64  223.58
   0  -1   7 2560.84  178.28
   0  -1  -7 2487.05  228.78
   0  -1  -7 2698.13  135.49
   0  -1  -7 2719.23  127.99
   0  -1  -7 2680.93  131.69
   0  -1   7 2114.39  168.38
   0  -1   7 2245.48  156.58
   0   1   7 2744.23  154.58
   0   1   7 2706.73  158.18
   0   1  -7 2450.55  151.38
   0   1  -7 2482.45  156.18
   0   1   7 2539.35  162.08
   0   1  -7 2572.84  214.18
   1  -1   7 1507.75  127.09
  -1  -1  -7 1442.56  115.59
  -1  -1  -7 1599.34   83.49
   1  -1   7 1631.64  142.89
   1   1   7 1529.95  115.99
  -1   1  -7 1581.94  134.99
  -1   1  -7 1476.15  119.99
   1   1   7 1223.28   96.89
   1   1   7 1423.06  129.19
   2  -1   7  241.98   68.19
  -2  -1  -7  323.37   60.99
  -2  -1  -7  210.28   78.09
  -2  -1  -7  216.08   43.80
   2  -1   7  312.17   85.49
   2   1   7  332.17   72.29
  -2   1  -7  280.47   62.89
  -2   1  -7  226.78   74.99
  -2   1  -7  289.27   68.29
   2   1   7  344.27   79.59
   3  -1   7   75.79   85.09
  -3  -1  -7  105.99   66.79
   3  -1   7  103.19   73.19
   3   1   7   79.89   69.29
  -3   1  -7  332.37   99.19
  -3   1  -7  108.39   75.89
   3   1   7  101.89   81.49
  -4  -1  -7 -129.99   77.89
   4  -1   7  -28.20  102.69
   4   1   7  -80.09   83.09
   4   1   7    9.90   94.29
  -4   1  -7  -84.39   84.19
  -4   1  -7 -144.49  108.99
   5  -1   7 1210.68  176.68
  -5  -1  -7  731.13  138.79
   5  -1   7  964.50  162.28
   5   1   7  515.95  148.79
  -5   1  -7  472.65  122.69
   5   1   7  743.83  145.89
   5   1   7  750.12  108.49
   6  -2  -7 1353.36  359.96
  -6  -2   7 1577.14  202.08
   6  -2  -7  916.11  291.87
  -6  -2   7 1200.68  137.69
  -6  -2   7 1152.88  168.18
   6   2  -7 1042.00  151.58
  -6   2   7  895.01  125.19
  -6   2   7 1185.68  163.68
  -6   2   7 1426.36  153.88
   6   2  -7 1268.67  165.38
   6   2  -7  796.92  346.27
  -5  -2   7  145.69  139.69
   5  -2  -7 -280.37  209.08
  -5  -2   7  265.07  134.89
   5  -2  -7  104.79  241.48
  -5  -2   7  288.07  112.79
   5   2  -7  142.49   93.89
  -5   2   7  214.68   85.29
   5   2  -7  270.47  132.89
  -5   2   7  292.57  106.09
  -5   2   7  208.58   84.79
   5   2  -7  302.67  319.07
  -4  -2   7  855.81  104.19
  -4  -2   7  865.51  140.19
   4  -2  -7  616.04  201.28
  -4  -2   7  821.72  136.29
  -4   2   7  875.91  116.79
   4   2  -7  896.71   86.99
   4   2  -7  601.74  224.18
  -4   2   7  905.91  120.19
   4   2  -7 1037.00  122.49
   4   2  -7  775.32  123.29
  -4   2   7  925.31  122.09
  -3  -2   7 1106.69  119.39
   3  -2  -7  671.43  167.18
  -3  -2   7  965.90  132.99
  -3  -2   7 1028.30  144.39
  -3  -2   7 1153.88  107.99
   3   2  -7 1270.17  208.18
   3   2  -7 1198.68  116.79
  -3   2   7 1026.10  122.39
  -3   2   7 1009.30  111.29
  -3   2   7 1087.39  110.89
   3   2  -7 1166.48  146.99
   3   2  -7 1169.18   93.59
  -2  -2   7 1732.83  135.89
  -2  -2   7 2040.70  169.48
  -2  -2   7 1682.93  170.78
   2  -2  -7 1691.73  222.88
  -2   2   7 1815.32   99.79
   2   2  -7 1663.63  232.28
  -2   2   7 1656.23  127.79
  -2   2   7 2050.99  130.49
   2   2  -7 1888.91  132.09
   2   2  -7 1554.84  160.58
  -2   2   7 1743.03  130.29
   2   2  -7 1992.00  119.39
  -2   2   7 1658.23  132.79
   1  -2  -7  464.75  129.49
   1  -2  -7  288.17   50.29
  -1  -2   7  223.98   87.59
  -1  -2   7  390.66   95.59
  -1  -2   7  330.27   60.89
  -1   2   7  335.07   56.29
  -1   2   7  362.46   67.09
   1   2  -7  433.76  110.49
  -1   2   7  296.47   57.79
  -1   2   7  323.17   57.29
  -1   2   7  380.46   57.09
   1   2  -7  375.86   69.99
   1   2  -7  449.66   65.49
   0  -2  -7 3316.77  157.78
   0  -2  -7 3181.78  271.47
   0  -2   7 3360.86  195.28
   0  -2   7 3067.59  215.88
   0  -2   7 3306.07  301.77
   0  -2   7 3550.94  218.28
   0   2  -7 3676.43  191.58
   0   2   7 3361.46  185.58
   0   2  -7 3306.47  187.98
   0   2   7 3344.17  171.68
   0   2   7 3508.85  187.38
   0   2   7 3135.69  174.08
   1  -2   7  437.76  181.38
   1  -2   7  139.19   75.59
   1  -2   7  127.09   60.19
   1   2   7  220.18   53.39
  -1   2  -7  215.98   67.69
  -1   2  -7  214.88   60.59
   2  -2   7 1677.53  165.58
  -2  -2  -7 1732.93  112.09
   2  -2   7 1563.74  160.18
  -2  -2  -7 1746.33  103.49
   2   2   7 1712.33  143.99
  -2   2  -7 1642.04  142.79
  -2   2  -7 1792.72  156.48
   2   2   7 1685.53  130.09
  -3  -2  -7  907.21  107.69
   3  -2   7  688.23  112.39
   3  -2   7  908.21  130.39
   3   2   7  803.22   98.59
  -3   2  -7  875.91  133.49
  -3   2  -7 1098.79  139.39
   3   2   7  711.03  111.69
   4  -2   7  715.13  133.99
   4  -2   7  583.34  128.89
  -4  -2  -7  620.54  105.09
   4   2   7  942.51  115.09
   4   2   7  768.72  117.49
  -4   2  -7  471.55  111.09
   4   2   7 1031.10  139.49
  -4   2  -7  746.83  141.99
  -5  -2  -7  168.48  110.29
   5  -2   7  269.37  126.19
   5  -2   7  440.16  138.99
   5   2   7  130.39   92.09
  -5   2  -7  180.68  114.49
  -5   2  -7  300.77  147.79
   5   2   7  262.07  127.59
   5   2   7  310.37  125.19
  -5  -3   7  784.62  139.89
  -5  -3   7  703.83  146.89
   5  -3  -7  350.36  236.58
   5  -3  -7  779.92  293.67
  -5  -3   7  418.16  160.48
  -5   3   7  544.25  102.69
   5   3  -7  843.62  139.09
  -5   3   7  638.94  116.79
   5   3  -7  704.63  122.39
  -5   3   7  436.66   89.29
   5   3  -7  180.98  396.56
  -4  -3   7   17.60  110.19
  -4  -3   7 -120.19  117.59
   4  -3  -7 -234.98  195.88
  -4  -3   7  134.79   70.79
   4  -3  -7 -127.39  178.08
   4   3  -7  168.48  209.48
  -4   3   7  -25.80   79.79
   4   3  -7  -32.60   58.49
   4   3  -7   36.30  101.39
  -4   3   7   56.29   72.79
  -4   3   7  109.49   64.99
   3  -3  -7  952.00  217.28
  -3  -3   7 1169.58  163.98
  -3  -3   7  936.71  140.59
  -3  -3   7  757.42   98.79
   3   3  -7 1192.68  208.08
   3   3  -7 1233.58  109.29
   3   3  -7  978.10  127.69
  -3   3   7  871.61   99.39
  -3   3   7 1032.80  110.69
  -3   3   7  964.20  115.79
   3   3  -7 1021.70  122.79
   2  -3  -7   59.99  126.99
  -2  -3   7  362.26  111.09
  -2  -3   7  418.96  105.89
  -2  -3   7  446.96   73.99
  -2   3   7  320.57   46.30
   2   3  -7  288.87   93.19
  -2   3   7  259.87   57.79
  -2   3   7  429.76   61.19
   2   3  -7  357.76   80.09
   2   3  -7  435.46  138.99
  -2   3   7  316.37   73.99
   2   3  -7  315.87   64.09
  -2   3   7  387.96   63.59
  -1  -3   7  781.42  123.49
  -1  -3   7  544.45  115.99
  -1  -3   7  612.74   84.09
   1  -3  -7  502.55  153.58
  -1   3   7  523.05   61.59
   1   3  -7  554.54   88.29
   1   3  -7  745.43   93.39
  -1   3   7  527.05   64.29
   1   3  -7  492.35  112.99
   1   3  -7  381.56   81.09
  -1   3   7  500.75   78.79
  -1   3   7  710.83   92.09
   0  -3   7  305.87  103.19
   0  -3   7  333.77   75.69
   0  -3   7  185.78   96.69
   0  -3   7  413.16  145.99
   0   3   7  367.86   50.19
   0   3   7  397.46   64.59
   0   3   7  399.76   67.19
   0   3   7  385.06   58.19
   0   3  -7  344.37   72.29
   0   3  -7  255.37   72.09
   1  -3   7   61.39  158.38
   1  -3   7  391.46  109.69
   1  -3   7  437.16   85.99
  -1   3  -7  339.47   84.89
  -1   3  -7  359.16   83.79
   1   3   7  336.37   63.39
   1   3   7  286.27   63.29
   2  -3   7  208.78   95.19
   2  -3   7  273.07  106.59
  -2   3  -7  248.08   88.59
  -2   3  -7  148.19   87.59
   2   3   7  170.88   74.99
   2   3   7  184.68   56.09
   2   3   7  165.58   62.89
   3  -3   7  912.91  143.49
   3  -3   7 1279.47  166.28
   3   3   7 1360.76  150.88
  -3   3  -7  884.81  133.79
  -3   3  -7  900.81  121.59
   4  -3   7   87.39  123.59
   4  -3   7  -25.30  113.39
  -4   3  -7  -55.19  116.39
  -4   3  -7  151.58  104.39
   4   3   7 -162.48   78.59
   4   3   7  -27.30   82.49
   5  -3   7 -312.57  137.49
   5  -3   7   -6.30  141.49
  -5   3  -7  -53.49  119.59
  -5   3  -7  -55.19  157.28
   5   3   7  -53.09  101.29
   5   3   7  203.18  148.89
   5   3   7   57.09  131.89
   5  -4  -7  196.08  245.78
  -5  -4   7  209.98  151.08
  -5  -4   7   16.80  165.68
   5  -4  -7  212.28  301.67
  -5   4   7  235.58   95.69
   5   4  -7    2.50   85.29
  -5   4   7  347.17   98.39
   5   4  -7  276.17  117.79
   5   4  -7  160.48  133.49
  -4  -4   7 -100.49   78.59
  -4  -4   7  -31.20  115.59
   4  -4  -7   -8.50  193.78
  -4  -4   7  135.09  151.28
   4  -4  -7 -174.88  222.38
   4   4  -7 -166.58  226.08
  -4   4   7  -38.80   83.59
   4   4  -7   86.19   76.49
   4   4  -7  -38.80   93.89
   4   4  -7   52.89  114.79
  -4   4   7    9.00   72.89
   3  -4  -7  714.13  253.37
  -3  -4   7  637.44  149.79
  -3  -4   7  322.87  137.99
   3  -4  -7  283.97  177.98
   3   4  -7  864.51  115.49
  -3   4   7  612.94   97.29
   3   4  -7  481.95  124.09
   3   4  -7  565.74   88.99
  -3   4   7  507.75   80.89
   3   4  -7  419.16  203.38
   2  -4  -7  534.65  173.58
  -2  -4   7  379.06  188.38
  -2  -4   7  347.67   79.99
   2   4  -7  412.46   75.29
   2   4  -7  344.77  138.59
  -2   4   7  453.55   66.79
   2   4  -7  341.37  135.39
  -2   4   7  400.76   57.59
  -2   4   7  301.07   66.99
   1  -4  -7    8.10  139.69
  -1  -4   7   95.79   67.79
  -1  -4   7  173.78  113.79
  -1  -4   7   77.29  106.49
   1   4  -7   32.80   90.49
   1   4  -7   93.39   72.69
  -1   4   7   14.50   53.39
  -1   4   7   83.59   49.80
  -1   4   7   75.09   46.10
   1   4  -7   86.19   63.79
   0  -4   7    1.30  109.59
   0  -4   7  115.39   77.39
   0   4  -7  168.08   83.09
   0   4   7   24.00   41.20
   0   4   7   82.69   42.80
   0   4  -7   88.19   72.99
   0   4   7   78.89   49.70
   1  -4   7 1380.36  154.08
   1   4   7  991.30  110.39
   1   4   7  918.31  108.49
   1   4   7  922.01  104.29
  -1   4  -7  977.60  138.59
  -1   4  -7 1041.00  185.18
   2  -4   7  -55.29  115.79
   2  -4   7  -44.30   99.89
   2   4   7   -4.40   71.79
  -2   4  -7  130.89   91.79
   2   4   7  -55.79   54.59
  -2   4  -7   10.10   87.89
   2   4   7  -89.39   60.99
   3  -4   7  306.17  126.09
   3  -4   7  410.66  136.29
   3   4   7  496.15  105.69
   3   4   7  450.45   84.59
  -3   4  -7  446.86  111.59
   3   4   7  337.27   93.19
  -3   4  -7  284.17  111.39
   4  -4   7   75.19  139.89
   4  -4   7   50.69  140.79
   4   4   7  -30.50   93.39
  -4   4  -7 -201.28  120.09
   4   4   7   -7.90  121.89
  -4   4  -7   33.10  100.69
  -4  -5   7  155.08  101.19
   4  -5  -7  290.87  218.18
   4  -5  -7 -291.37  290.27
  -4  -5   7  214.68  184.68
  -4  -5   7  181.98  170.38
   4   5  -7  485.35  158.88
   4   5  -7  295.17  109.59
  -4   5   7  350.16   90.79
   4   5  -7  457.45  128.19
  -4   5   7  251.97   97.19
  -3  -5   7  279.17  161.28
  -3  -5   7   30.10   91.39
  -3  -5   7  385.96  177.28
   3  -5  -7  223.48  264.97
   3  -5  -7  439.16  226.18
  -3   5   7  233.08   80.89
   3   5  -7  132.59  126.29
   3   5  -7  -19.60  112.69
  -3   5   7  269.27   55.89
   3   5  -7  255.47  105.09
  -3   5   7  179.58   84.99
  -2  -5   7 1848.12  179.98
  -2  -5   7 1750.32  219.38
   2  -5  -7 1120.69  237.98
  -2  -5   7 1326.17  209.88
   2   5  -7 1864.51  212.28
   2   5  -7 1794.32  179.68
  -2   5   7 1868.61  136.79
  -2   5   7 1542.05  146.49
  -2   5   7 1568.84  135.69
  -2   5   7 1741.93  120.09
  -1  -5   7  784.12  175.38
  -1  -5   7  937.51  126.59
   1   5  -7  631.64  131.99
   1   5  -7  903.71  128.49
  -1   5   7  940.11  107.09
  -1   5   7  881.11  100.39
  -1   5   7  871.71   96.99
   1   5  -7  899.11  120.29
  -1   5   7  823.32   94.99
   0  -5   7  188.78  111.59
   0  -5   7  177.78  138.99
   0   5  -7  114.79   92.59
   0   5  -7  356.46  135.49
   0   5  -7  125.39   89.59
   1  -5   7  847.92  159.98
   1  -5   7  646.74  139.59
   1   5   7 1025.10  124.79
  -1   5  -7  682.43  114.19
  -1   5  -7 1175.08  159.48
   1   5   7  921.51  100.49
   2  -5   7  346.67  151.08
   2  -5   7  130.89  137.29
  -2   5  -7  146.69  106.49
  -2   5  -7   -9.20  108.69
   2   5   7  209.88   72.99
   2   5   7  159.78   85.89
   3  -5   7 1215.78  189.48
   3  -5   7 1224.58  185.98
  -3   5  -7 1143.29  167.98
   3   5   7 1253.47  161.38
  -3   5  -7 1176.98  163.08
  -2  -6   7  976.00  201.68
  -2  -6   7 1018.20  146.79
   2  -6  -7  693.73  228.38
  -2   6   7  718.93  105.59
   2   6  -7  957.50  151.08
   2   6  -7  900.81  135.39
  -2   6   7  700.83  103.19
  -2   6   7  683.23   99.09
   2   6  -7  730.53  145.29
  -1  -6   7  485.45  134.79
  -1  -6   7  173.28  167.58
  -1   6   7  503.55   84.69
   1   6  -7  336.67  114.49
   1   6  -7  454.85  114.49
  -1   6   7  403.86  104.59
   1   6  -7  544.95  136.99
  -1   6   7  448.66   74.99
   0  -6   7  413.56  142.69
   0   6  -7  353.96  114.59
   0   6  -7  304.47  111.19
   0   6  -7  213.98  115.19
   0   6   7  356.06   74.09
   1  -6   7  703.13  160.68
   1  -6   7  368.16  172.98
  -1   6  -7  512.15  133.99
  -1   6  -7  411.86  124.69
   1   6   7  481.05   94.59
   1   6   7  476.15  119.39
   6   0  -8  220.98  331.07
  -6   0   8  692.93  113.29
  -6   0   8  438.46  136.49
  -6   0   8  714.13  163.68
   5   0  -8   53.59   76.99
  -5   0   8  136.89  104.39
  -5   0   8   59.79   81.39
  -5   0   8  -39.60  128.09
   5   0  -8  183.18  269.67
   4   0  -8 3783.52  520.25
  -4   0   8 4460.35  254.27
  -4   0   8 4387.26  268.37
   4   0  -8 4431.96  222.78
  -4   0   8 4024.90  281.17
  -3   0   8  982.80  138.09
   3   0  -8 1057.39  100.89
  -3   0   8  910.81  137.09
  -3   0   8 1278.37  133.59
   3   0  -8 1309.37  247.98
  -2   0   8 1111.09  122.39
   2   0  -8 1355.06  218.98
   2   0  -8 1069.59   98.29
   2   0  -8 1008.10  124.49
  -2   0   8  980.60  133.39
  -2   0   8 1157.48  138.39
  -1   0   8  773.52  101.59
  -1   0   8  572.14   84.39
  -1   0   8  633.54   84.39
   1   0  -8  888.41  172.68
   1   0  -8  968.80  122.49
   1   0  -8  715.73   86.39
   1   0  -8  902.51  110.89
  -1   0   8  826.42  117.69
   0   0   8   23.80   77.89
   0   0  -8  119.29   50.49
   0   0  -8  153.98  122.79
   0   0  -8  160.48   76.49
   0   0   8  182.38   59.99
   0   0   8  112.69   69.09
  -1   0  -8  254.97   83.59
   1   0   8  303.77   66.19
  -1   0  -8  188.68   65.99
   1   0   8  349.37   88.59
  -1   0  -8  208.68   49.99
   2   0   8 2304.17  185.98
   2   0   8 2297.27  190.68
  -2   0  -8 2498.65  165.68
  -3   0  -8    2.30   76.29
   3   0   8   42.70  102.59
   3   0   8  -16.40   84.49
   4   0   8  128.29  109.09
  -4   0  -8  -19.60   99.49
   4   0   8  -22.30  115.79
   5   0   8  920.81  164.98
  -5   0  -8  932.41  157.58
   5   0   8 1132.29  179.78
   5   0   8  900.81  125.29
  -6  -1   8   45.40   90.49
  -6  -1   8  219.98  152.58
  -6   1   8  198.08  108.49
  -6   1   8  269.07  143.69
  -5  -1   8  165.18  105.89
  -5  -1   8  346.27   88.29
  -5  -1   8  228.28  140.09
   5  -1  -8  601.74  274.67
   5   1  -8   21.50  119.09
   5   1  -8  332.27   93.99
  -5   1   8  295.07   80.99
  -5   1   8  172.18  129.99
   5   1  -8    5.60  277.27
  -5   1   8  495.05  107.89
   4  -1  -8  387.96  218.18
  -4  -1   8  419.56   97.09
  -4  -1   8  415.76  121.99
  -4  -1   8  524.65  143.59
   4   1  -8  182.28  232.08
  -4   1   8  241.18   94.19
  -4   1   8  657.03  101.49
  -4   1   8  433.06  116.39
   4   1  -8  417.76   80.99
  -3  -1   8  150.78   90.79
   3  -1  -8  333.37  186.38
  -3  -1   8   59.49  104.29
  -3   1   8  118.99   66.89
   3   1  -8  -67.19   60.59
   3   1  -8  155.68  172.28
  -3   1   8   33.20   71.89
   3   1  -8   96.59   77.69
  -3   1   8   40.70   91.59
  -2  -1   8  320.17  103.09
   2  -1  -8   38.10  142.39
  -2  -1   8   86.29   85.89
  -2  -1   8  215.98   70.99
  -2  -1   8  150.18   62.69
   2   1  -8  257.27   63.39
  -2   1   8  155.68   63.09
   2   1  -8  258.67   64.19
  -2   1   8  195.58   86.79
  -2   1   8  158.88   68.19
  -2   1   8  220.58   49.20
   2   1  -8  129.49  163.08
   1  -1  -8 1262.47  194.28
  -1  -1   8 1662.83  168.88
   1  -1  -8 1834.62   93.19
  -1  -1   8 1736.83  168.88
  -1  -1   8 2036.70  150.68
   1   1  -8 2232.88  242.48
  -1   1   8 1808.72  156.08
  -1   1   8 1655.43  126.39
   1   1  -8 1859.61  131.99
   1   1  -8 2027.60  140.29
  -1   1   8 1680.73  137.99
  -1   1   8 1591.54  137.69
   0  -1   8  -28.00   79.79
   0  -1   8   58.89   76.89
   0  -1  -8   22.60   47.70
   0  -1  -8   39.90  120.99
   0  -1  -8  105.39   40.70
   0  -1  -8  -54.69   41.80
   0   1  -8   40.00   57.09
   0   1  -8   36.70   68.09
   0   1   8   50.69   59.59
   0   1   8  -41.20   67.99
   0   1   8  -44.30   49.80
  -1  -1  -8  370.36   44.40
  -1  -1  -8  317.97   73.69
  -1  -1  -8  414.26   63.29
   1  -1   8  532.65   92.99
   1   1   8  281.97   70.09
  -1   1  -8  428.06   75.29
  -1   1  -8  477.15   91.19
   1   1   8  506.25   97.99
   2  -1   8  743.73  124.69
  -2  -1  -8  651.23   82.79
   2  -1   8  493.25   96.79
  -2   1  -8  548.75   88.89
   2   1   8  396.36   87.39
  -2   1  -8  427.66  105.39
   2   1   8  620.74  105.79
   3  -1   8  232.18  106.49
  -3  -1  -8  105.89   78.59
   3  -1   8   72.69   91.49
  -3   1  -8  177.48  118.09
   3   1   8  101.89  100.49
   3   1   8    1.20   89.39
  -3   1  -8  269.27   94.89
   4  -1   8  335.97  128.19
   4  -1   8  608.74  139.29
  -4  -1  -8  555.34  111.69
   4   1   8  586.44  133.89
  -4   1  -8  460.85  116.89
   4   1   8  456.65  131.29
  -4   1  -8  396.76  143.29
   5  -1   8  393.36  142.49
  -5  -1  -8  123.79  154.68
   5  -1   8   85.79  142.19
   5   1   8  110.59  133.29
   5   1   8   10.60   93.59
   5   1   8   47.00  139.49
  -5   1  -8  240.58  126.89
  -5  -2   8  155.98  103.09
  -5  -2   8  172.68  147.39
  -5  -2   8  102.99  121.29
   5  -2  -8 -424.66  245.48
   5   2  -8   65.69  101.79
  -5   2   8  345.07  106.49
  -5   2   8  151.68   88.29
   5   2  -8  411.86  303.17
  -5   2   8  273.27  128.19
   5   2  -8   51.79  129.39
   4  -2  -8   91.69  203.28
  -4  -2   8  332.67  122.79
  -4  -2   8   72.19   85.29
  -4  -2   8  247.68  136.99
  -4   2   8  111.29  102.29
   4   2  -8  -52.39  226.58
  -4   2   8  115.19   66.69
   4   2  -8   74.49   59.29
   4   2  -8  162.58   86.29
  -4   2   8  121.29   86.39
   4   2  -8  140.49  116.29
  -3  -2   8  722.13  120.99
  -3  -2   8  732.63  101.39
  -3  -2   8  847.62  146.59
   3   2  -8  711.23   95.19
   3   2  -8  606.24   95.49
  -3   2   8  626.84   97.09
   3   2  -8  524.15  123.49
  -3   2   8  440.16   80.69
   3   2  -8  659.33  194.78
  -3   2   8  769.72  117.39
  -2  -2   8   -2.40  101.19
  -2  -2   8   70.19   66.29
   2  -2  -8 -150.48  150.18
  -2  -2   8  -36.90   88.49
  -2   2   8   26.90   58.89
   2   2  -8  -45.10  148.59
  -2   2   8  -29.20   61.49
  -2   2   8   15.00   79.39
   2   2  -8    6.80   57.49
   2   2  -8  -70.09   65.39
  -1  -2   8  327.87   79.79
   1  -2  -8  188.38  151.78
  -1  -2   8  443.36  116.39
  -1  -2   8  172.28   95.39
  -1   2   8  226.08   60.59
   1   2  -8  276.97  130.19
  -1   2   8  240.88   81.19
  -1   2   8  202.08   64.59
   1   2  -8  378.26   75.59
   1   2  -8  291.97   69.39
   0  -2  -8   87.79   37.80
   0  -2   8   61.89   89.39
   0  -2   8   87.29   74.29
   0  -2   8   41.10   90.89
   0   2   8    9.30   57.99
   0   2   8   50.99   60.39
   0   2  -8  -16.70   63.79
   0   2  -8  -28.90   66.49
   0   2   8   58.39   63.79
   1  -2   8  183.48   76.59
   1  -2   8  163.18  100.99
  -1   2  -8  170.18   87.09
   1   2   8   61.09   59.79
  -1   2  -8  199.08   74.59
  -2  -2  -8  -64.39   70.39
   2   2   8   71.39   67.19
  -2   2  -8   -4.00   79.09
  -2   2  -8   38.50   93.39
   2   2   8   21.60   78.99
   3  -2   8  389.06  114.99
   3  -2   8  482.65  129.29
  -3  -2  -8  212.28   75.79
   3   2   8  418.06   93.89
   3   2   8  345.87  103.99
  -3   2  -8  398.76  131.49
  -3   2  -8  369.56  108.19
   4  -2   8  190.08  119.69
   4  -2   8  136.19  127.09
   4   2   8  -38.00  105.59
  -4   2  -8  126.99  138.49
   4   2   8   70.89  120.99
   4   2   8   19.10   87.29
  -4   2  -8    5.00  107.99
  -5  -3   8  784.82  179.38
  -5  -3   8  914.71  172.58
  -5  -3   8 1193.68  146.49
   5  -3  -8  784.72  276.57
  -5   3   8 1003.10  136.19
   5   3  -8 1065.49  344.37
   5   3  -8  989.10  178.98
   5   3  -8 1235.08  148.59
  -5   3   8  971.70  148.29
  -5   3   8  779.92  113.69
  -4  -3   8  331.97  135.59
  -4  -3   8   10.80  132.89
  -4  -3   8   24.00   87.69
   4  -3  -8  122.09  203.48
   4   3  -8 -134.59  250.27
   4   3  -8  118.99   95.89
   4   3  -8   97.69   74.09
  -4   3   8   -9.80   74.09
   4   3  -8   84.69  122.09
  -4   3   8  143.69   87.89
  -4   3   8   29.10   94.29
  -3  -3   8 1812.52  226.08
   3  -3  -8 1725.73  278.37
  -3  -3   8 1180.38  172.88
  -3  -3   8 1215.48  163.58
  -3   3   8 1718.93  154.68
   3   3  -8 1499.95  136.89
   3   3  -8 1410.26  242.98
  -3   3   8 1257.17  148.49
  -3   3   8 1790.92  149.39
   3   3  -8 1568.44  205.98
  -2  -3   8  511.35  186.28
  -2  -3   8  426.76   96.19
  -2  -3   8   -9.60  106.49
   2  -3  -8  650.13  262.57
  -2   3   8   93.49   80.79
   2   3  -8  337.27   91.69
   2   3  -8  231.78   69.69
  -2   3   8  215.48   72.79
   2   3  -8  353.56  165.48
  -2   3   8  195.28   65.19
   2   3  -8  237.08  124.29
   1  -3  -8   -1.60  158.28
  -1  -3   8  -83.99  105.99
  -1  -3   8  187.38   81.19
  -1  -3   8   89.79  113.49
   1   3  -8  -83.39   73.79
   1   3  -8  -12.60   62.59
  -1   3   8  -96.89   50.99
  -1   3   8  -81.19   68.39
  -1   3   8   13.20   57.29
   1   3  -8  140.49  127.09
   0  -3   8  234.88   86.99
   0  -3   8  282.47  126.29
   0   3  -8  292.57   87.29
   0   3  -8  285.47   85.69
   0   3   8  250.27   69.09
   0   3   8  279.97   73.09
   0   3   8  216.08   58.49
   1  -3   8  -41.60  223.38
   1   3   8  232.28   78.89
   1   3   8  276.37   68.99
  -1   3  -8  289.37   97.09
  -1   3  -8  298.47   92.99
   2  -3   8  -18.10   95.19
   2  -3   8   61.79  113.79
   2   3   8  -42.20   65.39
  -2   3  -8  -24.60  102.79
   2   3   8  100.09   71.19
  -2   3  -8 -161.68   88.69
   2   3   8  158.08   86.09
   3  -3   8  462.85  130.89
   3  -3   8  497.55  148.69
  -3   3  -8  207.68  132.79
   3   3   8  352.16   97.79
   3   3   8  349.47  108.29
  -3   3  -8  328.07  105.09
   3   3   8  369.96   99.59
   4  -3   8   67.09  148.79
   4  -3   8  285.47  154.68
  -4   3  -8  385.96  156.18
   4   3   8  203.18  129.39
   4   3   8    3.90  106.39
   4   3   8   -8.90  100.99
  -4   3  -8    1.80  115.59
  -4  -4   8  312.17  155.58
   4  -4  -8  293.67  237.18
  -4  -4   8  345.47  112.09
  -4  -4   8  475.95  171.88
   4   4  -8  273.17  150.78
   4   4  -8  150.78  275.77
   4   4  -8  456.15  100.09
   4   4  -8  381.36  116.09
  -4   4   8  462.95  106.59
  -3  -4   8  124.79  134.69
   3  -4  -8 -154.08  191.28
  -3  -4   8 -264.17  147.49
   3   4  -8  -64.59   82.29
  -3   4   8   72.49   79.69
   3   4  -8  -38.60  190.58
   3   4  -8  -88.79   92.09
   3   4  -8  -52.29  120.99
  -3   4   8   52.19   71.49
  -2  -4   8  902.21  179.08
   2  -4  -8  888.51  221.78
  -2  -4   8  802.92  122.29
  -2  -4   8  615.04  158.98
  -2   4   8  836.02  105.79
   2   4  -8  939.01  125.99
   2   4  -8  681.43  133.19
   2   4  -8  767.42  171.18
  -2   4   8 1141.09  122.69
   2   4  -8  973.40  114.49
  -1  -4   8  535.75  148.59
  -1  -4   8  215.48  129.69
   1  -4  -8  429.66  184.98
  -1  -4   8  604.04  119.29
  -1   4   8  318.07   66.49
   1   4  -8  409.66   95.79
   1   4  -8  529.55  111.99
  -1   4   8  437.36   81.89
   0  -4   8 1509.95  191.78
   0  -4   8 1194.38  177.58
   0   4  -8 1286.97  161.78
   0   4   8 1526.25  143.49
   0   4   8 1554.24  147.19
   1  -4   8  163.38  115.39
  -1   4  -8   52.89  100.99
   1   4   8  193.38   69.19
   1   4   8  228.48   72.59
   1   4   8  242.98   75.69
  -1   4  -8  234.68   98.09
   2  -4   8  270.77  129.19
   2  -4   8 -110.09  131.49
   2   4   8   55.39   71.19
  -2   4  -8   13.90  103.69
  -2   4  -8   96.69  115.89
   2   4   8   50.29   86.39
   2   4   8   31.10   81.19
   3  -4   8  521.65  156.28
   3  -4   8  271.57  152.78
   3   4   8  536.35  123.49
  -3   4  -8  136.09  134.29
  -3   4  -8  460.55  117.19
   3   4   8  418.66  102.99
  -3  -5   8   68.09  190.28
  -3  -5   8  112.89  180.78
  -3  -5   8  -35.80  115.99
   3  -5  -8  197.18  234.78
   3   5  -8  100.39  147.39
  -3   5   8  120.49   83.89
   3   5  -8   82.49  113.39
   3   5  -8  307.77  113.39
  -2  -5   8  325.87  175.98
  -2  -5   8   64.29  114.99
   2  -5  -8  -83.79  208.58
  -2  -5   8   41.80  163.98
   2   5  -8 -184.48  116.59
  -2   5   8   36.70   75.09
  -2   5   8   22.90   53.39
  -2   5   8  -32.00   79.49
   2   5  -8  -59.59   95.79
   2   5  -8  -68.49  101.79
  -1  -5   8  310.57  129.49
  -1  -5   8  220.58  162.08
  -1   5   8  367.66   90.89
  -1   5   8  200.98   83.19
   1   5  -8  290.37  118.29
   1   5  -8  406.86  109.69
   1   5  -8  175.08  112.49
   0  -5   8  227.18  134.29
   0  -5   8  478.55  173.88
   0   5  -8  281.07  111.49
   0   5   8  307.97   73.69
   0   5   8  368.06   82.39
   0   5  -8  341.77  119.39
   1  -5   8    6.00  131.29
   1  -5   8   16.90  152.18
   1   5   8  116.79   88.09
   1   5   8  133.39   72.09
  -1   5  -8  146.59  107.59
  -1   5  -8   13.20  107.39
   2  -5   8  152.98  148.29
   2  -5   8  416.86  169.68
   2   5   8  228.48   86.19
  -2   5  -8  156.78  130.59
  -5   0   9  -22.30  101.19
  -5   0   9 -134.99  151.98
   5   0  -9 -479.55  315.77
  -5   0   9  213.58  119.99
   4   0  -9 -116.29  116.29
   4   0  -9    8.80  237.18
  -4   0   9   58.69  137.59
  -4   0   9   25.70   85.69
  -4   0   9   43.10  106.19
   3   0  -9  -17.80   64.89
  -3   0   9 -113.39  115.89
  -3   0   9   17.40  100.09
  -2   0   9  128.79  108.49
   2   0  -9  118.29   57.09
   2   0  -9 -145.89  186.78
  -2   0   9   23.20   95.09
  -2   0   9   45.40   94.09
   1   0  -9 -122.99  158.78
   1   0  -9 -126.09   53.99
  -1   0   9   -8.90   70.49
  -1   0   9   23.40   88.29
  -1   0   9  124.09   98.79
   0   0   9   44.60   97.79
   0   0  -9   51.19   63.49
   0   0   9  146.29   92.29
   0   0   9 -112.99   68.09
   1   0   9  -72.19  100.39
   1   0   9   18.30  119.99
  -1   0  -9   57.19   75.49
   2   0   9  -30.70   92.69
  -2   0  -9  -61.79   79.69
   3   0   9   16.70  117.79
  -3   0  -9   42.40   97.09
   3   0   9  -56.19  107.69
  -4   0  -9    3.00  124.29
   4   0   9 -246.98  130.99
   4   0   9  -42.40  135.29
   5  -1  -9 -447.56  269.67
  -5  -1   9  128.79  133.49
  -5  -1   9   59.99  157.78
  -5  -1   9  345.37  106.09
  -5   1   9   52.49   91.29
  -5   1   9 -292.07  145.99
  -5   1   9  102.09  110.59
   5   1  -9  383.36  343.57
   5   1  -9   92.99  114.09
   4  -1  -9  406.96  267.27
  -4  -1   9  195.88  119.49
  -4  -1   9   35.20   91.79
  -4  -1   9  -85.89  139.99
   4   1  -9  243.58  277.57
  -4   1   9   35.50   81.59
  -4   1   9   11.50  133.09
   4   1  -9   65.69   87.39
  -4   1   9   33.80  101.49
   3  -1  -9  -89.59  210.68
  -3  -1   9  -66.99   83.59
  -3  -1   9  -31.50  206.48
   3   1  -9   93.29  227.78
  -3   1   9   40.90   90.09
   3   1  -9  144.59   76.79
  -3   1   9   13.60  111.09
  -3   1   9  -38.80   73.19
   3   1  -9  128.09   74.79
  -2  -1   9   41.40   86.09
  -2  -1   9    9.60  103.09
  -2  -1   9  -72.89  119.39
  -2   1   9  245.38   85.49
  -2   1   9   88.19  102.09
   2   1  -9  140.19   69.89
   2   1  -9  128.49   79.99
  -2   1   9  122.69   77.99
   2   1  -9  307.37  186.58
  -1  -1   9  158.68   99.79
  -1  -1   9  168.68  114.69
   1  -1  -9  133.09  172.08
   1   1  -9   60.89   80.19
  -1   1   9  183.18   83.39
   1   1  -9  123.79  161.68
   1   1  -9  221.48   73.99
  -1   1   9  235.08   97.99
  -1   1   9  174.68   88.09
   0  -1   9  250.97  104.99
   0  -1   9  415.06  120.89
   0  -1  -9  236.38   50.99
   0   1  -9  163.88   94.19
   0   1   9  312.67   98.69
   0   1   9  470.55   88.79
   0   1   9  307.27   89.29
   0   1  -9  443.46   82.49
   1  -1   9  242.28   89.29
  -1  -1  -9  218.18   62.19
   1  -1   9  -40.60  131.29
   1   1   9  228.98  105.39
   1   1   9  205.68   81.79
  -1   1  -9  344.57   86.69
  -1   1  -9  111.89  104.89
   2  -1   9  434.06  134.99
  -2  -1  -9  496.35   84.79
   2  -1   9  470.65  118.99
  -2   1  -9  202.88  142.79
  -2   1  -9  521.65  111.49
   2   1   9  530.35  126.29
   3  -1   9  302.87  134.59
  -3  -1  -9  284.37   97.39
   3  -1   9  293.77  127.69
  -3   1  -9  363.66  135.19
   3   1   9  339.27  126.69
   3   1   9  364.16  124.89
  -3   1  -9   56.19  138.99
   4  -1   9 -128.19  127.99
   4  -1   9   15.80  142.19
  -4  -1  -9  168.38  120.39
   4   1   9  -18.80  136.39
   4   1   9  -31.20  135.99
  -4   1  -9   12.10  117.89
  -4  -2   9  -23.10  120.49
   4  -2  -9  351.76  258.87
  -4  -2   9   86.79   92.29
  -4  -2   9    2.30  145.19
   4   2  -9 -300.57  268.57
  -4   2   9  156.58  132.09
  -4   2   9  -76.59   84.29
   4   2  -9   62.59  121.79
  -4   2   9   86.99  104.89
   3  -2  -9  -96.09  204.98
  -3  -2   9  132.69  125.89
  -3  -2   9   37.90   83.79
  -3  -2   9    8.90  130.19
   3   2  -9  231.38  230.58
  -3   2   9  204.98  108.49
  -3   2   9  206.88   93.39
  -3   2   9  -74.49   81.59
   3   2  -9   59.79   89.59
  -2  -2   9  225.48  127.29
   2  -2  -9  412.16  200.28
  -2  -2   9   70.89   84.59
  -2  -2   9  250.27  139.09
   2   2  -9  339.07   84.39
   2   2  -9  117.09   85.59
   2   2  -9  160.58  199.48
  -2   2   9  292.37   85.99
  -2   2   9  406.96  109.49
  -2   2   9  290.27   91.39
   1  -2  -9  280.97  204.88
  -1  -2   9  295.87  132.29
  -1  -2   9  467.45  106.19
  -1  -2   9  214.98  128.49
   1   2  -9  845.32  182.88
   1   2  -9  471.75   91.49
  -1   2   9  467.95   91.69
  -1   2   9  378.46   90.19
   1   2  -9  323.57   90.89
  -1   2   9  571.14  109.39
   0  -2   9  -29.20   84.99
   0  -2   9  129.99  116.89
   0  -2   9  117.19  112.69
   0   2   9  -14.00   72.89
   0   2  -9  -28.40   84.19
   0   2   9  150.58   68.69
   0   2  -9   15.20   92.29
   0   2   9   45.80   89.09
   1  -2   9  771.42  122.39
   1  -2   9  444.36  150.18
  -1   2  -9  590.64  118.79
  -1   2  -9  740.33  115.49
   2  -2   9 1144.99  179.28
   2  -2   9 1211.38  161.28
  -2   2  -9 1051.09  163.38
   2   2   9 1087.99  140.09
  -2   2  -9 1161.18  140.69
   2   2   9 1324.07  154.88
   3  -2   9  296.47  141.09
   3  -2   9  384.06  143.59
   3   2   9  393.26  120.29
  -3   2  -9  383.36  153.28
   3   2   9  215.18  128.99
  -3   2  -9  420.26  124.79
  -4  -3   9  371.06  117.79
  -4  -3   9  390.46  170.08
   4  -3  -9  514.15  250.77
  -4  -3   9  312.27  170.68
  -4   3   9  489.65   97.09
   4   3  -9  785.12  364.56
  -4   3   9  425.96  117.49
   4   3  -9  498.95  153.98
   4   3  -9  424.06  119.49
  -3  -3   9  -51.59  140.69
   3  -3  -9   44.40  231.58
  -3  -3   9  226.88  159.88
  -3  -3   9  108.19   99.29
  -3   3   9  174.28   87.59
   3   3  -9  165.68  131.69
   3   3  -9  333.27  238.88
   3   3  -9  239.38  109.09
  -3   3   9   18.90   92.19
   3   3  -9  101.89   86.69
  -3   3   9  261.17  116.29
  -2  -3   9 -181.58  134.39
  -2  -3   9  131.79  146.89
   2  -3  -9   84.09  192.38
  -2  -3   9  103.59   94.29
  -2   3   9   84.09   78.29
  -2   3   9   78.79   78.29
   2   3  -9  227.58   88.89
   2   3  -9  138.79   98.69
   2   3  -9   66.79  180.78
  -2   3   9  121.29  103.69
  -1  -3   9  963.20  177.88
  -1  -3   9  698.23  164.88
  -1  -3   9 1047.50  139.69
   1  -3  -9  695.43  203.08
  -1   3   9 1101.59  126.69
  -1   3   9 1108.79  130.89
   1   3  -9 1355.16  195.28
   1   3  -9 1212.38  156.78
   1   3  -9 1252.67  141.99
   0  -3   9  191.98  132.89
   0  -3   9   86.09   99.79
   0   3   9  -67.09   85.29
   0   3  -9  -55.19   91.29
   0   3   9   75.79   80.99
   0   3  -9   65.29   96.99
   1  -3   9   70.29  114.29
   1  -3   9  -19.20  136.99
  -1   3  -9  137.59  115.99
   1   3   9  109.69   82.49
  -1   3  -9  364.96  112.99
   1   3   9  277.57   96.29
   2  -3   9  136.69  132.49
   2  -3   9  292.97  153.28
   2   3   9  191.28   97.89
   2   3   9   94.89  107.89
  -2   3  -9    5.40  110.69
  -2   3  -9  294.67  132.09
   3  -3   9    2.00  132.79
   3  -3   9  -32.90  158.38
   3   3   9 -246.88  102.29
   3   3   9  183.18  196.98
  -3   3  -9 -172.38  110.69
  -3   3  -9  -34.10  139.89
   3   3   9 -121.09  126.09
  -3  -4   9  226.48  169.28
  -3  -4   9   41.40  109.89
   3  -4  -9  187.08  260.07
  -3  -4   9 -209.78  174.58
  -3   4   9  -66.19   88.59
   3   4  -9  -68.09  106.59
  -3   4   9  -81.29  131.99
   3   4  -9 -101.19  110.69
   3   4  -9  225.18  163.08
  -2  -4   9  347.17  168.98
   2  -4  -9 -401.06  212.18
  -2  -4   9  276.97  120.09
  -2  -4   9   92.69  161.88
  -2   4   9  129.19   85.59
  -2   4   9  236.68   93.89
   2   4  -9  234.38  115.69
  -1  -4   9   33.80  109.99
  -1  -4   9    5.90  153.88
  -1  -4   9 -215.68  157.98
   1   4  -9  -58.29  102.39
  -1   4   9  -51.19   84.49
   1   4  -9  220.48  103.99
   0  -4   9  157.88  119.59
   0  -4   9   64.29  150.88
   0   4  -9  130.59  110.49
   0   4   9  -36.50   83.19
   1  -4   9 -105.39  129.99
  -1   4  -9   70.89  115.99
   1   4   9  222.18   95.39
  -1   4  -9  295.87  117.29
   1   4   9  -45.90   70.89
   2  -4   9   -0.90  143.29
   2  -4   9   79.89  176.18
  -2   4  -9  -87.99  130.19
   2   4   9  142.29  116.09
   2   4   9  -83.79   90.49
  -2   4  -9   33.30  127.59
   2   4   9  -23.30   95.19
  -4   0  10  -45.90  104.59
   4   0 -10  297.37  302.67
  -4   0  10  228.68  163.48
  -4   0  10   92.59  132.29
  -3   0  10  125.59  124.99
   3   0 -10  209.28  263.47
  -3   0  10  116.89  152.48
  -3   0  10  251.77  102.49
  -2   0  10 2229.48  237.78
  -2   0  10 2249.87  314.77
  -2   0  10 2133.59  208.48
   2   0 -10 2176.68  307.97
   1   0 -10  354.66   80.99
  -1   0  10  432.06  129.09
   1   0 -10  893.21  245.38
  -1   0  10  329.67  103.09
   0   0  10  284.27  194.68
   0   0  10  412.56  110.69
   0   0 -10  276.37   90.39
   0   0  10  297.47  122.39
  -1   0 -10  962.80  120.99
   1   0  10  904.71  144.89
   1   0  10 1203.98  181.98
   2   0  10    4.40  133.69
   2   0  10  103.69  115.59
  -2   0 -10  -27.40   96.59
  -4  -1  10  131.69  177.38
  -4  -1  10  -14.00  105.79
  -4   1  10  100.39  163.58
  -4   1  10  151.98  106.69
  -3  -1  10  322.37  154.48
  -3  -1  10   28.10   98.99
   3  -1 -10  203.08  260.37
  -3  -1  10  396.36  143.49
   3   1 -10 -254.77  265.97
  -3   1  10 -116.29  118.09
   3   1 -10  141.59   93.79
  -3   1  10  -66.39   94.49
  -2  -1  10  902.51  134.09
  -2  -1  10  975.60  179.48
  -2  -1  10  994.80  291.27
   2  -1 -10 1314.37  279.47
  -2   1  10 1169.78  149.99
  -2   1  10 1160.98  175.68
  -2   1  10 1118.89  149.29
   2   1 -10 1506.05  187.78
   2   1 -10 1160.18  128.89
  -1  -1  10  246.48  106.09
  -1  -1  10  138.39  143.59
   1  -1 -10 -282.17  191.08
  -1  -1  10   21.70  136.29
  -1   1  10  141.79   91.99
   1   1 -10  356.56  116.19
  -1   1  10  247.28  115.89
   1   1 -10  249.08   90.49
  -1   1  10  225.98  130.19
   1   1 -10   -0.40  188.38
   0  -1  10  -27.80  121.99
   0  -1  10  -50.09   94.19
   0  -1  10   89.49  126.89
   0   1  10   70.19  121.59
   0   1  10  223.18  110.69
   0   1 -10   92.89   87.79
   0   1 -10   25.00  125.19
   0   1  10  158.28   93.89
   1  -1  10  706.93  138.79
   1  -1  10  586.04  162.78
  -1   1 -10  584.54  155.68
   1   1  10  928.11  137.59
  -1   1 -10 1001.00  131.99
   2  -1  10   58.89  149.59
   2  -1  10  172.18  125.79
   2   1  10   54.29  132.39
  -2   1 -10  194.58  150.88
   2   1  10  -38.90  118.99
  -3  -2  10  312.17  167.58
  -3  -2  10  183.68  112.59
  -3  -2  10  374.76  168.28
   3  -2 -10  -24.40  236.48
   3   2 -10  550.44  294.17
  -3   2  10  339.87  111.29
  -3   2  10  419.66  138.99
  -3   2  10  348.87  148.99
   3   2 -10  336.77  119.89
   2  -2 -10   62.99  230.18
  -2  -2  10  -87.99  149.39
  -2  -2  10  -29.40   95.19
  -2  -2  10   20.70  144.49
   2   2 -10  151.78  103.19
  -2   2  10  -54.59  102.59
  -2   2  10   16.00   90.39
  -2   2  10  -39.30  126.29
   2   2 -10   95.99  224.28
  -1  -2  10  103.99  155.88
  -1  -2  10    6.60  148.19
   1  -2 -10  122.99  220.48
  -1  -2  10    6.00   98.99
   1   2 -10  143.69  112.19
  -1   2  10  222.88  100.19
  -1   2  10 -123.29  117.29
   1   2 -10  370.66  196.58
  -1   2  10  159.38  108.49
   0  -2  10  -49.80  100.69
   0  -2  10 -102.99  134.49
   0   2  10   92.99   98.59
   0   2  10  392.16  122.39
   0   2 -10  124.29  125.79
   1  -2  10  428.76  163.28
   1  -2  10  433.86  124.09
   1   2  10  393.56  128.19
   1   2  10  438.36  116.09
  -1   2 -10  305.27  139.49
  -1   2 -10  459.15  122.09
   2  -2  10   93.39  154.58
   2  -2  10  -14.80  137.89
  -2   2 -10   37.60  148.99
   2   2  10 -109.89  129.89
   2   2  10  113.39  117.09
  -2   2 -10   -0.80  120.79
  -2  -3  10  160.78  164.98
  -2  -3  10  269.67  169.88
  -2  -3  10  218.88  121.29
   2  -3 -10 -155.98  216.88
  -2   3  10  224.88  104.49
   2   3 -10  346.17  127.09
   2   3 -10  183.58  220.28
   2   3 -10  168.08  117.79
   1  -3 -10  698.73  231.68
  -1  -3  10  764.32  197.18
  -1  -3  10  564.84  133.09
  -1   3  10  808.02  128.89
   1   3 -10  733.83  152.78
   1   3 -10  618.04  128.49
   0  -3  10  506.55  161.98
   0  -3  10  483.55  146.69
   0   3 -10  549.05  131.49
   0   3 -10  197.78  132.79
   0   3  10  249.08  113.69
   0   3  10  583.84  135.09
   1  -3  10  278.47  141.09
   1   3  10  119.39  106.69
   1   3  10   60.69  115.39
  -1   3 -10  145.99  121.39
  -1   3 -10   40.90  128.39
   1   0 -11 -484.75  231.48
  -1   0  11   22.00  118.29
  -1   0  11   98.99  158.78
  -1   0  11  133.69  151.08
   0   0  11  197.08  124.89
   0   0  11 -260.47  143.09
   1  -1 -11   99.39  248.48
  -1  -1  11   22.40  163.28
  -1  -1  11 -123.39  118.69
  -1  -1  11   74.49  165.78
   1   1 -11  247.28  131.89
  -1   1  11   95.69  159.58
  -1   1  11   41.10  113.09
   0  -1  11 1038.80  190.58
   0  -1  11 1142.29  160.58
   0   1  11  993.20  187.18
   0   1  11  998.50  150.88
   0   1 -11  806.32  185.68
   0   1 -11  666.53  167.18
   0   0   0    0.00    0.00
_computing_structure_solution     'SHELXT 2018/2 (Sheldrick, 2018)'
;
_shelx_hkl_checksum     89070
_shelx_res_file
;
TITL 1_a.res in P2(1)/c
    1_a.res
    created by SHELXL-2019/1 at 09:40:33 on 29-Dec-2025
REM Old TITL 1 in P2(1)/c
REM SHELXT solution in P2(1)/c: R1 0.065, Rweak 0.006, Alpha 0.018
REM <I/s>   0.504 for   67 systematic absences,  Orientation as input
REM Formula found by SHELXT:  Ni2 Si9
CELL  0.71073   6.2093   6.2579   8.5661   90.000   94.877   90.000
ZERR    2.000   0.0009   0.0009   0.0012    0.000    0.005    0.000
LATT  1
SYMM -X, 1/2+Y, 1/2-Z
SFAC AL FE NI SI
UNIT 17.5362 1.60832 2.39168 0.46384
ACTA
LIST 4
TEMP 0
L.S. 10
BOND
REM LIST 6
FMAP 2
PLAN 20
EADP NI1 FE1
EXYZ NI1 FE1
EADP AL3 SI3
EXYZ AL3 SI3
WGHT    0.024700    0.923800
FVAR       0.79079   0.59791   0.88403
AL1   1    0.088724    0.711324    0.229776    11.00000    0.00754    0.00991 =
         0.01215    0.00231   -0.00110    0.00317
AL2   1    0.213595    0.388207    0.043188    11.00000    0.00955    0.01086 =
         0.01042   -0.00256    0.00056    0.00089
PART 1
AL3   1    0.403770    0.028512    0.268136    31.00000    0.01014    0.00948 =
         0.01266   -0.00209    0.00218    0.00184
PART 2
SI3   4    0.403770    0.028512    0.268136   -31.00000    0.01014    0.00948 =
         0.01266   -0.00209    0.00218    0.00184
PART 0
AL4   1    0.608930    0.193443    0.003550    11.00000    0.00856    0.00773 =
         0.01056   -0.00013   -0.00095    0.00049
PART 1
NI1   3    0.264411    0.379954    0.333446    21.00000    0.00595    0.00680 =
         0.00854    0.00073   -0.00018   -0.00050
PART 2
FE1   2    0.264411    0.379954    0.333446   -21.00000    0.00595    0.00680 =
         0.00854    0.00073   -0.00018   -0.00050
PART 0
AL5   1    0.000000    0.000000    0.000000    10.50000    0.01511    0.00884 =
         0.01964    0.00167    0.01155    0.00019
HKLF 4
REM  1_a.res in P2(1)/c
REM wR2 = 0.0701, GooF = S = 1.075, Restrained GooF = 1.075 for all data
REM R1 = 0.0372 for 606 Fo > 4sig(Fo) and 0.0636 for all 769 data
REM 54 parameters refined using 0 restraints
END
WGHT      0.0247      0.9238
REM Highest difference peak  0.734,  deepest hole -0.682,  1-sigma level  0.199
Q1    1   0.5011  0.1072 -0.1246  11.00000  0.05    0.73
Q2    1   0.1225  0.4618  0.1941  11.00000  0.05    0.69
Q3    1   0.5253 -0.1336  0.2259  11.00000  0.05    0.69
Q4    1  -0.1255  0.0091  0.0740  11.00000  0.05    0.66
Q5    1   0.4107  0.1825  0.2459  11.00000  0.05    0.65
Q6    1   0.1609  0.3110  0.4453  11.00000  0.05    0.64
Q7    1   0.1161  0.6289  0.0812  11.00000  0.05    0.64
Q8    1  -0.0118  0.0320  0.1589  11.00000  0.05    0.63
Q9    1   0.3227  0.6469  0.1972  11.00000  0.05    0.62
Q10   1   0.4636  0.4053  0.0860  11.00000  0.05    0.62
Q11   1   0.5602  0.1574  0.1978  11.00000  0.05    0.59
Q12   1   0.4049 -0.0059  0.4014  11.00000  0.05    0.57
Q13   1  -0.1249  0.0301 -0.1353  11.00000  0.05    0.57
Q14   1   0.3821  0.1481  0.0649  11.00000  0.05    0.56
Q15   1   0.3703  0.4186  0.1975  11.00000  0.05    0.55
Q16   1   0.2111  0.3560  0.1613  11.00000  0.05    0.55
Q17   1   0.8443  0.2044  0.0458  11.00000  0.05    0.54
Q18   1   0.0540  0.3017  0.1124  11.00000  0.05    0.54
Q19   1   0.0817  0.8698  0.2351  11.00000  0.05    0.52
Q20   1   0.2799  0.5790  0.3210  11.00000  0.05    0.52
;
_shelx_res_checksum     95361
