# Supplementary material for: Crystal structure of Al8.77Fe0.80Ni1.20Si0.23
Source: IUCrdata. 2026 Mar 19;11(Pt 3):x260266. doi: 10.1107/S241431462600266X (PMC13055986; doi:10.1107/S241431462600266X)
Supplement: Supplementary file 2 [file x-11-x260266-Isup2.hkl]

data_I                                                                          
_shelx_title ' 1_a.res in P2(1)/c'                                              
_shelx_refln_list_code          4                                               
_shelx_F_calc_maximum      123.70                                               
_exptl_crystal_F_000       343.25                                               
_reflns_d_resolution_high  0.7688                                               
                                                                                
loop_                                                                           
 _space_group_symop_operation_xyz                                               
 'x, y, z'                                                                      
 '-x, y+1/2, -z+1/2'                                                            
 '-x, -y, -z'                                                                   
 'x, -y-1/2, z-1/2'                                                             
                                                                                
_cell_length_a     6.2093                                                       
_cell_length_b     6.2579                                                       
_cell_length_c     8.5661                                                       
_cell_angle_alpha  90.000                                                       
_cell_angle_beta   94.877                                                       
_cell_angle_gamma  90.000                                                       
                                                                                
_shelx_F_squared_multiplier     1.000                                           
                                                                                
loop_                                                                           
 _refln_index_h                                                                 
 _refln_index_k                                                                 
 _refln_index_l                                                                 
 _refln_F_squared_calc                                                          
 _refln_F_squared_meas                                                          
 _refln_F_squared_sigma                                                         
 _refln_observed_status                                                         
   1   0   0        116.88        111.25         5.21 o                         
   2   0   0       4414.23       4475.68        65.44 o                         
   3   0   0       1313.04       1212.18        28.06 o                         
   4   0   0        793.71        720.11        46.40 o                         
   5   0   0       1063.89       1083.17        55.26 o                         
   6   0   0       7096.40       7120.96       183.95 o                         
   7   0   0         67.97        105.16        63.32 o                         
   8   0   0       1171.92       1095.32       181.89 o                         
   1   1   0       2584.96       2732.63        33.09 o                         
   2   1   0         22.63         24.81         4.81 o                         
   3   1   0      14228.26      13653.98       139.91 o                         
   4   1   0        172.14        167.98        13.57 o                         
   5   1   0       1519.74       1487.63        45.27 o                         
   6   1   0        193.72        141.13        44.30 o                         
   7   1   0         11.95        -12.08        44.44 o                         
   0   2   0         18.72         18.94         5.89 o                         
   1   2   0        235.68        253.82         7.60 o                         
   2   2   0          0.10         -7.12         7.12 o                         
   3   2   0        141.16        153.15        11.24 o                         
   4   2   0       1139.51       1175.97        33.21 o                         
   5   2   0       1296.77       1454.27        61.80 o                         
   6   2   0        211.45        185.00        34.70 o                         
   7   2   0        509.80        472.25        68.14 o                         
   1   3   0      13952.21      13427.60       128.57 o                         
   2   3   0         47.20         53.15         9.05 o                         
   3   3   0        392.61        376.99        17.76 o                         
   4   3   0          0.81         14.43        22.90 o                         
   5   3   0       1987.38       1940.01        64.83 o                         
   6   3   0         32.54         14.88        44.89 o                         
   7   3   0       1848.74       1729.10       138.45 o                         
   0   4   0       1349.07       1357.06        37.81 o                         
   1   4   0         42.58         49.64        10.68 o                         
   2   4   0      11878.34      11447.99       130.21 o                         
   3   4   0        246.80        260.25        21.09 o                         
   4   4   0       5139.86       5050.72       104.18 o                         
   5   4   0        327.69        357.90        32.65 o                         
   6   4   0        483.02        460.80        77.79 o                         
   7   4   0         11.74       -131.48       131.48 o                         
   1   5   0        994.13       1031.48        34.63 o                         
   2   5   0        700.16        655.74        26.75 o                         
   3   5   0       2074.94       2039.14        67.05 o                         
   4   5   0        402.26        395.57        45.32 o                         
   5   5   0        481.85        481.84        55.02 o                         
   6   5   0        225.35        126.69        72.59 o                         
   0   6   0        113.58        107.85        79.12 o                         
   1   6   0         85.38         50.17        29.14 o                         
   2   6   0        911.54        965.17        53.19 o                         
   3   6   0        393.25        468.64        56.74 o                         
   4   6   0        244.92        911.77       120.84 o                         
   5   6   0        353.71        382.89        83.78 o                         
   1   7   0       2270.70       2320.30        89.47 o                         
   2   7   0         13.59        -48.50        87.80 o                         
   3   7   0       1593.33       1542.93        97.23 o                         
   4   7   0         35.71         17.98        76.32 o                         
   0   8   0       1041.80       1143.03       104.32 o                         
   1   8   0        112.05         53.49       104.44 o                         
  -8   1   1        581.22        559.14        86.62 o                         
  -7   1   1       1219.76       1131.55        78.83 o                         
  -6   1   1        285.45        441.31        46.12 o                         
  -5   1   1       1589.65       1768.86        51.04 o                         
  -4   1   1        258.83        249.39        16.71 o                         
  -3   1   1      13630.14      13395.65       138.72 o                         
  -2   1   1        521.89        509.11        10.65 o                         
  -1   1   1       2354.26       2402.35        26.97 o                         
   0   1   1       1247.61       1290.47        18.87 o                         
   1   1   1       2751.30       2821.50        30.16 o                         
   2   1   1       2070.11       2088.32        29.13 o                         
   3   1   1        985.61        946.07        24.06 o                         
   4   1   1       2400.08       2339.38        42.41 o                         
   5   1   1        606.56        646.06        37.87 o                         
   6   1   1        613.02        607.68        45.89 o                         
   7   1   1        273.96        286.84        48.57 o                         
  -7   2   1        156.54        -25.91        75.71 o                         
  -6   2   1       3356.20       3580.01       123.90 o                         
  -5   2   1         40.48         12.14        23.83 o                         
  -4   2   1      11519.05      11435.33       142.68 o                         
  -3   2   1        359.60        410.15        27.73 o                         
  -2   2   1       7130.01       6908.98        76.49 o                         
  -1   2   1        185.83        205.47         7.63 o                         
   0   2   1       3113.91       3178.66        33.77 o                         
   1   2   1         10.88         17.90         5.44 o                         
   2   2   1       8125.42       7900.70        84.90 o                         
   3   2   1       1467.20       1380.24        26.17 o                         
   4   2   1        777.28        782.23        27.12 o                         
   5   2   1        984.77        994.42        52.42 o                         
   6   2   1        408.48        416.41        36.30 o                         
   7   2   1        556.99        454.55        83.77 o                         
  -7   3   1       1650.75       1433.72        89.52 o                         
  -6   3   1        524.06        388.65        56.72 o                         
  -5   3   1       1361.22       1395.21        53.59 o                         
  -4   3   1        918.12        884.26        31.53 o                         
  -3   3   1         69.17         36.57        12.66 o                         
  -2   3   1         42.80         26.86         8.37 o                         
  -1   3   1      14938.84      14496.32       144.18 o                         
   0   3   1        468.33        497.06        16.24 o                         
   1   3   1        597.13        548.98        17.09 o                         
   2   3   1        927.51        893.05        21.03 o                         
   3   3   1        303.37        315.90        15.13 o                         
   4   3   1        182.51        216.41        23.11 o                         
   5   3   1        787.75        868.85        45.01 o                         
   6   3   1        866.22        869.47        58.34 o                         
   7   3   1        560.22        446.03        66.72 o                         
  -7   4   1        615.21        501.41        81.12 o                         
  -6   4   1          0.86        -55.53        55.53 o                         
  -5   4   1       1041.14       1055.22        43.73 o                         
  -4   4   1          5.68         48.07        20.24 o                         
  -3   4   1        227.67        239.06        24.41 o                         
  -2   4   1       1264.20       1270.89        39.86 o                         
  -1   4   1       1977.87       1917.03        29.15 o                         
   0   4   1        205.68        200.45        12.16 o                         
   1   4   1        535.55        570.69        24.12 o                         
   2   4   1        666.47        679.54        21.15 o                         
   3   4   1        577.71        554.95        31.86 o                         
   4   4   1         73.97         14.14        29.93 o                         
   5   4   1        385.68        341.36        42.81 o                         
   6   4   1        225.72        254.16        56.84 o                         
  -6   5   1         67.39         66.54        63.00 o                         
  -5   5   1       4139.62       3978.24       118.62 o                         
  -4   5   1        668.45        720.41        49.12 o                         
  -3   5   1       1614.38       1578.83        69.35 o                         
  -2   5   1        341.75        382.96        25.63 o                         
  -1   5   1       1578.11       1577.47        42.01 o                         
   0   5   1        905.86        957.30        29.39 o                         
   1   5   1       1682.83       1687.09        38.17 o                         
   2   5   1       2663.72       2783.45        93.04 o                         
   3   5   1       2103.49       2058.04        49.10 o                         
   4   5   1          5.37         24.31        39.57 o                         
   5   5   1        462.79        339.55        57.25 o                         
   6   5   1        159.81        127.81        77.56 o                         
  -5   6   1         13.16        -11.90        59.43 o                         
  -4   6   1        461.88        504.04        65.44 o                         
  -3   6   1        174.70        244.13        51.53 o                         
  -2   6   1       3240.18       3141.34        82.00 o                         
  -1   6   1        272.28        283.51        27.24 o                         
   0   6   1       6663.82       6649.08       121.20 o                         
   1   6   1        320.29        350.46        37.75 o                         
   2   6   1         25.20        -30.83        33.38 o                         
   3   6   1         24.11         -9.72        56.48 o                         
   4   6   1         16.54         95.18        64.95 o                         
   5   6   1        298.08        192.87       102.42 o                         
  -4   7   1        525.99        536.97        73.80 o                         
  -3   7   1       1718.46       1901.92       140.13 o                         
  -2   7   1        116.22        215.59        67.12 o                         
  -1   7   1         85.78         65.31        62.49 o                         
   0   7   1         42.15         20.89        57.97 o                         
   1   7   1        561.78        624.96        62.05 o                         
   2   7   1        154.21         77.49        70.97 o                         
   3   7   1        769.83        771.23        89.73 o                         
  -1   8   1        595.49        705.31        91.03 o                         
   0   8   1         98.68        178.54        84.07 o                         
   1   8   1        265.45        324.73        85.35 o                         
  -8   0   2        918.98        812.63       124.83 o                         
  -7   0   2        197.12        197.38        76.09 o                         
  -6   0   2       6000.04       6228.09       159.07 o                         
  -5   0   2        757.92        789.28        46.28 o                         
  -4   0   2        134.38        121.45        26.15 o                         
  -3   0   2       2409.47       2604.35        49.65 o                         
  -2   0   2       2605.08       2585.92        40.97 o                         
  -1   0   2       3773.08       3858.53        47.48 o                         
   0   0   2        991.63       1020.27        18.96 o                         
   1   0   2       3696.18       3934.36        65.12 o                         
   2   0   2        762.97        802.46        27.22 o                         
   3   0   2       2581.63       2519.89        50.69 o                         
   4   0   2        754.57        797.25        46.37 o                         
   5   0   2       9119.11      10074.68       279.54 o                         
   6   0   2        447.75        433.26        53.36 o                         
   7   0   2       1792.19       1422.71       123.05 o                         
  -7   1   2       1137.95       1119.62        78.81 o                         
  -6   1   2        799.14        759.68        40.31 o                         
  -5   1   2        625.50        665.87        48.16 o                         
  -4   1   2       1575.67       1670.60        41.34 o                         
  -3   1   2        690.77        667.84        16.26 o                         
  -2   1   2       2245.49       2191.61        26.19 o                         
  -1   1   2        310.09        333.51         9.02 o                         
   0   1   2       2671.37       2736.30        28.23 o                         
   1   1   2        310.98        317.07        10.86 o                         
   2   1   2      12817.02      12869.83       152.68 o                         
   3   1   2         62.15         67.49        13.72 o                         
   4   1   2        127.83        132.59        19.47 o                         
   5   1   2        759.66        896.35        61.59 o                         
   6   1   2        578.32        598.84        56.07 o                         
   7   1   2          1.44         74.16        67.71 o                         
  -7   2   2         13.34        -22.98        96.93 o                         
  -6   2   2        348.55        273.57        46.30 o                         
  -5   2   2       1933.91       1960.54        76.59 o                         
  -4   2   2       1031.88       1002.77        30.95 o                         
  -3   2   2        312.45        327.61        11.65 o                         
  -2   2   2        141.24        119.76         9.35 o                         
  -1   2   2       6686.48       6566.12        72.94 o                         
   0   2   2         80.28         77.93         7.06 o                         
   1   2   2       9777.79       9619.29        93.36 o                         
   2   2   2         87.87         93.30         8.21 o                         
   3   2   2          0.17         -2.72        10.96 o                         
   4   2   2       1327.23       1365.57        41.22 o                         
   5   2   2       1308.97       1320.43        55.67 o                         
   6   2   2        139.34        102.48        63.78 o                         
   7   2   2        302.05        232.82        60.60 o                         
  -7   3   2       1604.69       1630.34       123.38 o                         
  -6   3   2         35.87         90.34        45.73 o                         
  -5   3   2       1202.71       1275.79        44.54 o                         
  -4   3   2          6.91        -11.98        16.98 o                         
  -3   3   2         45.29         14.13        15.88 o                         
  -2   3   2       1590.81       1529.99        26.31 o                         
  -1   3   2       1043.45       1025.76        24.32 o                         
   0   3   2       1178.43       1147.78        21.09 o                         
   1   3   2          2.64         -0.43         8.15 o                         
   2   3   2        816.98        805.52        20.13 o                         
   3   3   2       1022.13        967.93        27.03 o                         
   4   3   2       3294.11       3214.51        61.82 o                         
   5   3   2         12.89         16.98        20.71 o                         
   6   3   2       2124.53       2053.75        92.71 o                         
   7   3   2         18.86         38.19        79.58 o                         
  -6   4   2        233.03        350.76        62.76 o                         
  -5   4   2        234.46        239.14        42.88 o                         
  -4   4   2       4499.50       4477.78        81.39 o                         
  -3   4   2         52.11         49.91        23.38 o                         
  -2   4   2        267.25        278.75        16.09 o                         
  -1   4   2       2182.21       2092.52        39.61 o                         
   0   4   2         61.21         59.65        11.18 o                         
   1   4   2       1132.14       1074.61        28.38 o                         
   2   4   2          7.89         31.15        15.07 o                         
   3   4   2       4271.61       4542.02        74.77 o                         
   4   4   2        110.99         51.43        31.15 o                         
   5   4   2       1930.51       2097.56        93.02 o                         
   6   4   2       1154.93       1206.34        77.65 o                         
  -6   5   2          7.49        -50.33        87.82 o                         
  -5   5   2        392.51        374.22        55.33 o                         
  -4   5   2          1.36         85.29        38.06 o                         
  -3   5   2        509.24        483.71        34.90 o                         
  -2   5   2       1270.40       1282.55        40.79 o                         
  -1   5   2         64.57         51.73        15.49 o                         
   0   5   2        291.48        360.12        22.03 o                         
   1   5   2         27.07         54.60        19.49 o                         
   2   5   2        120.19         80.65        24.47 o                         
   3   5   2         17.82         48.72        32.31 o                         
   4   5   2       1735.80       1689.70        88.17 o                         
   5   5   2         38.35        -51.32        62.39 o                         
   6   5   2        572.67        422.24       109.45 o                         
  -5   6   2         14.64        -46.62        91.45 o                         
  -4   6   2         78.21          4.73        56.59 o                         
  -3   6   2         70.76         67.33        57.02 o                         
  -2   6   2        139.65        116.84        31.77 o                         
  -1   6   2         93.98        130.55        31.81 o                         
   0   6   2         91.26         82.84        22.49 o                         
   1   6   2         46.01          8.83        38.74 o                         
   2   6   2        140.08        106.82        38.85 o                         
   3   6   2        368.32        370.52        52.08 o                         
   4   6   2         14.95        134.29        86.68 o                         
   5   6   2         24.98        -65.50        81.43 o                         
  -3   7   2       1345.76       1421.98        91.32 o                         
  -2   7   2       1571.00       1654.22       123.82 o                         
  -1   7   2        102.84        121.17       101.07 o                         
   0   7   2        280.75        390.44        55.52 o                         
   1   7   2        223.20        158.70        49.29 o                         
   2   7   2         12.40         81.97        60.31 o                         
   3   7   2        243.28        277.33        90.23 o                         
   0   8   2        126.49         30.68       120.04 o                         
  -7   1   3        131.37         73.47        53.29 o                         
  -6   1   3         79.95         78.69        48.57 o                         
  -5   1   3        604.53        606.15        26.56 o                         
  -4   1   3        402.89        500.18        21.17 o                         
  -3   1   3        107.88        102.60        12.54 o                         
  -2   1   3      15300.83      14888.41       146.63 o                         
  -1   1   3       1020.80       1021.14        16.73 o                         
   0   1   3       1278.00       1314.18        19.07 o                         
   1   1   3       1256.73       1328.87        28.48 o                         
   2   1   3       4159.95       4181.54       102.82 o                         
   3   1   3        522.31        531.49        21.60 o                         
   4   1   3       6888.64       7328.25       110.74 o                         
   5   1   3        977.90       1096.53        48.18 o                         
   6   1   3       1767.26       1971.98       121.24 o                         
   7   1   3        138.07        155.25        61.79 o                         
  -7   2   3        656.82        677.65        55.98 o                         
  -6   2   3        186.51        229.44        38.07 o                         
  -5   2   3       1294.36       1195.18        44.51 o                         
  -4   2   3         43.51         24.53        15.22 o                         
  -3   2   3       2213.80       2181.31        39.90 o                         
  -2   2   3         25.03         24.72         8.14 o                         
  -1   2   3      10741.46      10321.99       110.77 o                         
   0   2   3       2277.76       2257.77        31.28 o                         
   1   2   3      14487.97      13849.12       145.86 o                         
   2   2   3        635.68        607.61        18.92 o                         
   3   2   3       4658.81       4628.81        70.06 o                         
   4   2   3         33.19         43.11        21.67 o                         
   5   2   3       3106.62       3225.96        88.33 o                         
   6   2   3        265.90        232.15        39.71 o                         
   7   2   3       2454.02       2113.78       161.38 o                         
  -7   3   3       1271.11       1286.18        72.58 o                         
  -6   3   3         17.37         42.12        43.65 o                         
  -5   3   3         45.38         75.34        35.72 o                         
  -4   3   3       3257.35       3356.45        63.76 o                         
  -3   3   3       1002.65        994.50        26.69 o                         
  -2   3   3        955.64        912.25        23.63 o                         
  -1   3   3         68.79         84.22        12.21 o                         
   0   3   3       1948.43       1931.50        33.58 o                         
   1   3   3        868.50        850.80        22.61 o                         
   2   3   3       2425.44       2430.91        41.07 o                         
   3   3   3       2264.59       2152.85        51.30 o                         
   4   3   3       4487.57       4569.45        86.35 o                         
   5   3   3          3.57         -0.19        50.69 o                         
   6   3   3         88.77         80.95       138.68 o                         
  -6   4   3        149.40        128.36        50.22 o                         
  -5   4   3        354.02        372.13        46.22 o                         
  -4   4   3          5.04         -3.20        29.31 o                         
  -3   4   3       1947.53       1920.43        58.20 o                         
  -2   4   3        964.09        974.67        26.93 o                         
  -1   4   3        404.22        441.12        23.65 o                         
   0   4   3         17.99          7.35        12.68 o                         
   1   4   3       1604.88       1704.29        36.78 o                         
   2   4   3        222.98        244.42        22.43 o                         
   3   4   3       1546.67       1510.75        42.53 o                         
   4   4   3         28.71         21.90        27.40 o                         
   5   4   3       1199.62       1213.63        77.31 o                         
   6   4   3         85.80         -6.09        68.88 o                         
  -6   5   3        944.65       1021.02        83.02 o                         
  -5   5   3        675.36        711.67        74.79 o                         
  -4   5   3       1181.33       1233.05        91.97 o                         
  -3   5   3        244.17        239.07        22.68 o                         
  -2   5   3         26.11         29.11        19.69 o                         
  -1   5   3        146.64        156.11        20.72 o                         
   0   5   3      10345.78      10435.77       140.66 o                         
   1   5   3        409.90        468.63        34.33 o                         
   2   5   3       4302.75       4232.25        83.28 o                         
   3   5   3        609.29        537.69        55.82 o                         
   4   5   3        147.23        137.03        58.73 o                         
   5   5   3         29.57        -81.23       102.97 o                         
  -5   6   3        642.96        561.07       111.76 o                         
  -4   6   3        355.37        255.82        57.59 o                         
  -3   6   3       2518.50       2439.65       115.32 o                         
  -2   6   3        566.26        549.68        36.39 o                         
  -1   6   3       1675.93       1694.41        62.59 o                         
   0   6   3        376.68        386.25        45.71 o                         
   1   6   3       1732.13       1862.83        70.05 o                         
   2   6   3        396.52        472.52        58.62 o                         
   3   6   3       4143.25       4341.35       129.83 o                         
   4   6   3        627.15        717.60        86.81 o                         
  -3   7   3        191.89        139.36        69.21 o                         
  -2   7   3        207.60         53.23        91.31 o                         
  -1   7   3          1.95         32.56        50.97 o                         
   0   7   3        718.27        682.11        70.84 o                         
   1   7   3        451.69        507.19        68.18 o                         
   2   7   3       1056.16       1055.46        81.27 o                         
   3   7   3        161.40        174.85        72.50 o                         
  -7   0   4       1487.70       1333.83        96.89 o                         
  -6   0   4        171.48        229.17        62.90 o                         
  -5   0   4       9614.51       9803.34       189.72 o                         
  -4   0   4       5706.69       5950.05       109.07 o                         
  -3   0   4       4050.87       4047.72        72.51 o                         
  -2   0   4       1922.88       1880.59        34.70 o                         
  -1   0   4       8306.98       8068.54       100.18 o                         
   0   0   4       7077.20       6902.95        93.16 o                         
   1   0   4       8849.40       8637.52       131.36 o                         
   2   0   4       7097.03       7030.89       111.93 o                         
   3   0   4       7299.31       7087.48       181.34 o                         
   4   0   4       2027.22       2402.34       110.34 o                         
   5   0   4         22.91         -0.23        37.97 o                         
   6   0   4        259.04        216.43        91.50 o                         
   7   0   4         31.56        109.82        90.42 o                         
  -7   1   4        907.41        808.09        62.39 o                         
  -6   1   4       1344.74       1335.81        62.41 o                         
  -5   1   4         23.67         24.43        25.43 o                         
  -4   1   4       2758.02       3173.82        72.52 o                         
  -3   1   4        720.44        702.94        21.37 o                         
  -2   1   4       3375.37       3305.00        38.63 o                         
  -1   1   4       3108.33       2932.95        32.00 o                         
   0   1   4       7172.53       6950.55        66.81 o                         
   1   1   4       1402.53       1424.61        24.54 o                         
   2   1   4       1542.67       1520.23        41.40 o                         
   3   1   4        679.15        651.40        24.28 o                         
   4   1   4         40.38         36.40        36.03 o                         
   5   1   4        395.03        405.62        56.93 o                         
   6   1   4        829.51        927.76        63.85 o                         
   7   1   4        854.68        830.13        70.93 o                         
  -7   2   4         53.97        -20.79        63.89 o                         
  -6   2   4        444.58        405.70        42.87 o                         
  -5   2   4       1361.59       1287.60        43.92 o                         
  -4   2   4        525.55        536.23        25.12 o                         
  -3   2   4        745.18        729.24        31.29 o                         
  -2   2   4         65.29         77.03        11.13 o                         
  -1   2   4        250.77        253.63        14.59 o                         
   0   2   4         37.86         35.98         8.98 o                         
   1   2   4        906.14        858.88        24.13 o                         
   2   2   4         54.95         58.55        14.67 o                         
   3   2   4         88.12         52.56        19.93 o                         
   4   2   4        479.06        432.70        35.95 o                         
   5   2   4        319.97        306.81        31.84 o                         
   6   2   4        125.06        105.81        47.12 o                         
   7   2   4        704.18        388.41       157.31 o                         
  -7   3   4        225.29        200.84       113.22 o                         
  -6   3   4       1744.46       1532.43        85.20 o                         
  -5   3   4        365.37        407.88        45.19 o                         
  -4   3   4       3219.61       3229.06        63.59 o                         
  -3   3   4       2458.51       2770.98        74.47 o                         
  -2   3   4       3489.44       3480.82        51.47 o                         
  -1   3   4        490.96        517.56        22.73 o                         
   0   3   4       3423.02       3283.41        52.46 o                         
   1   3   4          2.49         -1.68        13.14 o                         
   2   3   4       3154.39       3100.84        57.14 o                         
   3   3   4       2333.06       2248.62        53.47 o                         
   4   3   4        817.15        885.98        47.31 o                         
   5   3   4          4.05        -42.35        42.35 o                         
   6   3   4          1.61         -6.05        62.28 o                         
  -6   4   4        221.71        162.86        53.74 o                         
  -5   4   4       1384.60       1398.94        66.13 o                         
  -4   4   4          4.14        -26.70        26.70 o                         
  -3   4   4       6876.21       6776.70        91.16 o                         
  -2   4   4         59.23        106.90        16.82 o                         
  -1   4   4       4146.21       4103.46        65.00 o                         
   0   4   4       3748.64       3761.73        90.96 o                         
   1   4   4       4257.03       4218.96        70.31 o                         
   2   4   4        257.98        287.94        29.39 o                         
   3   4   4        872.96        893.70        39.14 o                         
   4   4   4        173.11        148.77        47.56 o                         
   5   4   4        959.41        897.62        80.69 o                         
   6   4   4        956.65       1000.33        82.69 o                         
  -5   5   4          5.56         19.67        63.15 o                         
  -4   5   4        398.77        443.05        38.84 o                         
  -3   5   4          4.42         45.00        25.61 o                         
  -2   5   4       3492.37       3483.24        60.64 o                         
  -1   5   4        409.88        392.83        26.99 o                         
   0   5   4        487.73        531.87        25.27 o                         
   1   5   4        258.07        287.46        24.35 o                         
   2   5   4         34.57          7.37        47.01 o                         
   3   5   4          3.79         48.01        45.81 o                         
   4   5   4       1065.50       1086.88        80.20 o                         
   5   5   4        199.42        217.24        84.08 o                         
  -4   6   4          0.35        118.22        79.45 o                         
  -3   6   4        998.04        958.81        65.16 o                         
  -2   6   4         56.68         14.90        54.94 o                         
  -1   6   4        325.44        346.68        36.77 o                         
   0   6   4        533.69        498.02        38.89 o                         
   1   6   4          8.20         36.03        37.20 o                         
   2   6   4        218.47        314.34        76.17 o                         
   3   6   4          9.23         88.84        58.45 o                         
   4   6   4         13.19        -69.96       143.10 o                         
  -3   7   4        124.68         34.10        64.82 o                         
  -2   7   4       1925.69       1709.12       136.90 o                         
  -1   7   4        153.32        177.45        51.00 o                         
   0   7   4        819.89        943.45        77.00 o                         
   1   7   4         12.57         -2.38        55.75 o                         
   2   7   4        971.24        920.06       149.30 o                         
  -7   1   5        121.58        122.64        54.83 o                         
  -6   1   5        195.37        205.10        42.48 o                         
  -5   1   5        375.43        385.64        38.22 o                         
  -4   1   5       1639.01       1793.95        45.15 o                         
  -3   1   5        273.43        294.54        17.94 o                         
  -2   1   5       2603.14       2622.87        38.23 o                         
  -1   1   5       1923.36       1911.51        26.97 o                         
   0   1   5        569.29        548.32        20.01 o                         
   1   1   5        417.39        422.59        18.22 o                         
   2   1   5        775.88        853.45        33.13 o                         
   3   1   5        654.58        798.06        39.75 o                         
   4   1   5        264.44        315.21        33.55 o                         
   5   1   5        511.72        553.18        41.14 o                         
   6   1   5        303.40        168.57        57.20 o                         
  -7   2   5       1088.00       1031.58        84.86 o                         
  -6   2   5        166.38        201.10        46.78 o                         
  -5   2   5       2971.39       2984.96       106.92 o                         
  -4   2   5         76.64        130.64        26.93 o                         
  -3   2   5       4005.80       4124.34        68.07 o                         
  -2   2   5       1645.14       1659.83        31.39 o                         
  -1   2   5        717.40        706.09        23.87 o                         
   0   2   5       2445.25       2342.78        39.90 o                         
   1   2   5         29.68         21.41        24.64 o                         
   2   2   5         10.46         39.35        19.04 o                         
   3   2   5         18.23         11.40        25.79 o                         
   4   2   5       1635.74       1575.33        71.43 o                         
   5   2   5         75.40        105.14        54.26 o                         
   6   2   5       3055.70       3098.92       129.15 o                         
  -6   3   5       2301.83       2615.84       115.49 o                         
  -5   3   5        613.08        609.03        49.90 o                         
  -4   3   5         10.46         25.52        31.94 o                         
  -3   3   5       1666.98       1701.79        37.29 o                         
  -2   3   5        749.68        719.15        28.10 o                         
  -1   3   5       2388.93       2413.87        48.63 o                         
   0   3   5        807.62        803.31        29.21 o                         
   1   3   5       2381.52       2355.78        52.77 o                         
   2   3   5        308.80        297.69        26.10 o                         
   3   3   5       2850.10       2748.74        63.13 o                         
   4   3   5        841.33        763.42        58.05 o                         
   5   3   5         13.65         -6.30        74.98 o                         
   6   3   5          0.78        116.76        69.64 o                         
  -6   4   5         57.03        -27.05        62.38 o                         
  -5   4   5        311.79        247.33        49.21 o                         
  -4   4   5         98.13        194.17        38.47 o                         
  -3   4   5         52.06         28.50        34.38 o                         
  -2   4   5        531.75        527.34        35.98 o                         
  -1   4   5        708.22        617.34        41.68 o                         
   0   4   5         26.50         -8.69        18.63 o                         
   1   4   5        300.80        303.63        22.75 o                         
   2   4   5        686.48        640.79        45.07 o                         
   3   4   5         56.77         31.65        42.60 o                         
   4   4   5         27.18        151.61        59.52 o                         
   5   4   5         10.18        -85.69        85.69 o                         
  -5   5   5        126.70        281.58        76.23 o                         
  -4   5   5       1685.10       1657.56        84.58 o                         
  -3   5   5        372.30        336.37        40.89 o                         
  -2   5   5        165.97        151.49        29.87 o                         
  -1   5   5        555.86        614.73        44.21 o                         
   0   5   5         10.31          2.03        21.59 o                         
   1   5   5        111.42         98.32        28.98 o                         
   2   5   5        550.12        625.69        57.19 o                         
   3   5   5          8.79        138.54        57.83 o                         
   4   5   5        446.69        503.55        84.53 o                         
  -4   6   5       1667.17       1708.97        92.02 o                         
  -3   6   5        370.41        417.41        61.88 o                         
  -2   6   5         11.86        -26.78        42.13 o                         
  -1   6   5        894.89        903.89        55.62 o                         
   0   6   5         64.66         24.71        35.09 o                         
   1   6   5        323.23        305.64        53.13 o                         
   2   6   5       3623.69       3796.58       130.73 o                         
   3   6   5         52.19         77.03        65.36 o                         
  -2   7   5          1.41        100.01        68.94 o                         
  -1   7   5       1678.22       1715.99        94.39 o                         
   0   7   5        150.31        148.63        83.10 o                         
   1   7   5          1.87        -17.27        62.84 o                         
  -7   0   6        971.65        861.99        90.57 o                         
  -6   0   6         16.64        -67.24        76.63 o                         
  -5   0   6        270.55        263.39        51.95 o                         
  -4   0   6       3902.64       4149.77       113.82 o                         
  -3   0   6        234.44        226.54        42.10 o                         
  -2   0   6         78.81        107.97        26.67 o                         
  -1   0   6        127.94        132.55        20.45 o                         
   0   0   6       3489.88       3323.99        65.08 o                         
   1   0   6       1402.29       1376.52        49.32 o                         
   2   0   6       9094.50       9458.73       203.21 o                         
   3   0   6       2307.92       2346.55        95.37 o                         
   4   0   6       2047.18       1996.33       106.23 o                         
   5   0   6         54.07        -69.14        74.57 o                         
   6   0   6        413.16        487.19       198.28 o                         
  -7   1   6         59.32        173.46        67.30 o                         
  -6   1   6       1327.41       1203.42        70.25 o                         
  -5   1   6        143.76        163.46        40.00 o                         
  -4   1   6        295.43        320.04        26.83 o                         
  -3   1   6       1097.65       1037.95        34.75 o                         
  -2   1   6       3043.06       3115.29        50.73 o                         
  -1   1   6       1803.06       1871.34        40.86 o                         
   0   1   6          0.10         51.10        15.05 o                         
   1   1   6        414.36        391.68        21.44 o                         
   2   1   6        139.95        169.83        21.51 o                         
   3   1   6       1950.11       2267.65        73.61 o                         
   4   1   6       2088.39       2282.88        92.99 o                         
   5   1   6       2736.58       2704.71       110.30 o                         
   6   1   6        345.38        368.99        70.63 o                         
  -6   2   6        188.02        288.89        76.07 o                         
  -5   2   6        871.56        944.35        82.04 o                         
  -4   2   6        648.32        673.88        39.38 o                         
  -3   2   6        778.44        711.72        35.25 o                         
  -2   2   6         26.53         34.69        18.50 o                         
  -1   2   6       1880.83       1909.21        45.99 o                         
   0   2   6         28.74          1.81        17.35 o                         
   1   2   6       3733.78       3620.72        79.18 o                         
   2   2   6         15.45        -26.12        26.41 o                         
   3   2   6        438.70        496.78        37.90 o                         
   4   2   6        829.46        965.60        59.04 o                         
   5   2   6        588.69        563.26        62.65 o                         
   6   2   6         29.41          5.06        64.35 o                         
  -6   3   6         18.73        -58.76        58.76 o                         
  -5   3   6        438.19        456.96        47.65 o                         
  -4   3   6         11.82        -44.14        47.67 o                         
  -3   3   6        935.22        889.08        39.46 o                         
  -2   3   6         18.69        -10.42        19.33 o                         
  -1   3   6        184.14        178.44        21.68 o                         
   0   3   6        527.44        492.36        27.54 o                         
   1   3   6       2872.94       2992.62        76.04 o                         
   2   3   6       1135.16       1181.40        78.97 o                         
   3   3   6       2979.25       2872.04        79.97 o                         
   4   3   6        180.29        192.89        49.60 o                         
   5   3   6        320.55        379.79        79.30 o                         
  -5   4   6        338.46        469.24        59.13 o                         
  -4   4   6         32.31        -26.40        42.20 o                         
  -3   4   6         57.90         72.03        29.70 o                         
  -2   4   6       2797.37       2848.68        64.68 o                         
  -1   4   6         39.68         26.86        22.14 o                         
   0   4   6       2729.82       2702.07        65.34 o                         
   1   4   6       1048.10        979.46        52.79 o                         
   2   4   6       1230.39       1357.65        65.66 o                         
   3   4   6        231.33        264.28        59.36 o                         
   4   4   6       1539.03       1366.44       105.52 o                         
   5   4   6        586.72        447.54        88.60 o                         
  -5   5   6         91.59        134.38       128.87 o                         
  -4   5   6         34.89        -20.85        52.46 o                         
  -3   5   6        214.20        187.94        37.63 o                         
  -2   5   6        214.40        149.78        32.74 o                         
  -1   5   6        718.98        698.62        42.47 o                         
   0   5   6        309.94        291.32        30.65 o                         
   1   5   6        414.21        424.75        44.01 o                         
   2   5   6        245.14        230.30        87.57 o                         
   3   5   6        426.97        405.57        69.07 o                         
   4   5   6         13.41        -83.71        83.71 o                         
  -3   6   6         47.55        -28.92        76.09 o                         
  -2   6   6        277.94        312.27        59.03 o                         
  -1   6   6         22.00          2.95        37.73 o                         
   0   6   6         21.37        174.93        70.34 o                         
   1   6   6        288.27        276.45        79.77 o                         
   2   6   6        112.62        241.79        73.93 o                         
  -6   1   7        478.83        391.22        60.10 o                         
  -5   1   7         44.04         12.19        46.72 o                         
  -4   1   7        474.64        470.05        41.70 o                         
  -3   1   7       2156.22       2138.53        57.19 o                         
  -2   1   7        177.27        193.48        23.60 o                         
  -1   1   7       3851.13       3905.97        61.84 o                         
   0   1   7       3993.25       4112.93        69.72 o                         
   1   1   7       2415.46       2388.26        60.69 o                         
   2   1   7        436.91        444.06        33.34 o                         
   3   1   7        166.61        200.25        46.49 o                         
   4   1   7         20.57        -58.70        58.70 o                         
   5   1   7       1437.88       1263.10       124.14 o                         
  -6   2   7       1731.46       1916.50        93.60 o                         
  -5   2   7        307.47        311.85        57.62 o                         
  -4   2   7       1398.86       1404.16        59.78 o                         
  -3   2   7       1714.87       1754.52        57.19 o                         
  -2   2   7       2872.33       2901.25        65.60 o                         
  -1   2   7        589.15        564.10        29.53 o                         
   0   2   7       5241.60       5367.48        90.33 o                         
   1   2   7        331.42        325.73        49.48 o                         
   2   2   7       2735.05       2727.18        75.75 o                         
   3   2   7       1394.34       1367.88        70.48 o                         
   4   2   7       1331.65       1217.41        85.19 o                         
   5   2   7        465.81        396.78        67.46 o                         
  -5   3   7        934.40        996.37        87.44 o                         
  -4   3   7         51.00         25.77        48.17 o                         
  -3   3   7       1548.79       1606.13        60.30 o                         
  -2   3   7        569.56        561.82        32.89 o                         
  -1   3   7        885.56        922.91        45.51 o                         
   0   3   7        630.67        569.95        36.12 o                         
   1   3   7        478.61        539.10        49.64 o                         
   2   3   7        376.23        310.96        46.07 o                         
   3   3   7       1752.38       1715.02       162.18 o                         
   4   3   7          5.22        -24.99        64.34 o                         
   5   3   7         39.29        -55.36        78.66 o                         
  -5   4   7        380.72        300.47        66.06 o                         
  -4   4   7          0.30        -22.17        49.62 o                         
  -3   4   7        804.34        932.04        75.33 o                         
  -2   4   7        548.18        628.40        45.24 o                         
  -1   4   7         93.65        116.77        33.97 o                         
   0   4   7        148.95        122.29        34.71 o                         
   1   4   7       1659.49       1634.68        81.78 o                         
   2   4   7         16.09        -34.44        45.76 o                         
   3   4   7        652.35        649.53        64.12 o                         
   4   4   7         26.07        -26.16        75.26 o                         
  -4   5   7        432.52        442.13        72.85 o                         
  -3   5   7        354.31        334.80        52.17 o                         
  -2   5   7       2777.77       2715.89       101.99 o                         
  -1   5   7       1402.77       1389.58        61.07 o                         
   0   5   7        451.29        289.64        77.32 o                         
   1   5   7       1502.48       1446.11       112.59 o                         
   2   5   7        298.50        256.49        65.67 o                         
   3   5   7       1637.96       1924.18       123.30 o                         
  -2   6   7       1388.92       1288.65        71.06 o                         
  -1   6   7        721.95        709.15        60.22 o                         
   0   6   7        586.67        531.40        74.26 o                         
   1   6   7        831.51        794.78        82.68 o                         
  -6   0   8        962.72        971.09       172.56 o                         
  -5   0   8          2.88        107.33        72.53 o                         
  -4   0   8       6870.02       6915.26       197.07 o                         
  -3   0   8       1606.86       1746.10       116.52 o                         
  -2   0   8       1785.94       1741.08        83.81 o                         
  -1   0   8       1139.69       1221.41        68.80 o                         
   0   0   8        280.27        201.37        44.67 o                         
   1   0   8        295.26        411.77        47.60 o                         
   2   0   8       3492.92       3809.69       165.96 o                         
   3   0   8         11.86         11.63        79.27 o                         
   4   0   8         27.54         45.15        99.24 o                         
   5   0   8       1662.57       1537.86       122.05 o                         
  -6   1   8         73.35        267.07        92.56 o                         
  -5   1   8        436.49        458.36        78.77 o                         
  -4   1   8        674.95        715.73        60.55 o                         
  -3   1   8        100.94        122.68        45.23 o                         
  -2   1   8        357.00        315.07        33.54 o                         
  -1   1   8       2688.09       2882.39        88.81 o                         
   0   1   8         32.56         26.46        27.29 o                         
   1   1   8        577.81        651.00        43.36 o                         
   2   1   8        917.13        906.96        66.85 o                         
   3   1   8        206.68        211.72        57.39 o                         
   4   1   8        786.77        801.32        77.27 o                         
   5   1   8          6.46        218.36        77.62 o                         
  -5   2   8        202.40        234.18        75.79 o                         
  -4   2   8        154.83        205.91        45.27 o                         
  -3   2   8       1106.18       1056.79        54.65 o                         
  -2   2   8         42.42        -18.34        37.79 o                         
  -1   2   8        413.60        452.32        41.43 o                         
   0   2   8         45.07         65.92        32.53 o                         
   1   2   8        202.48        239.13        54.53 o                         
   2   2   8         40.19         19.23        54.59 o                         
   3   2   8        466.86        589.79        62.31 o                         
   4   2   8        161.79        105.09        67.64 o                         
  -5   3   8       1708.81       1597.46        81.39 o                         
  -4   3   8        142.68        123.34        49.04 o                         
  -3   3   8       2389.91       2451.18       109.45 o                         
  -2   3   8        447.19        418.02        72.50 o                         
  -1   3   8         10.75         -9.98        41.97 o                         
   0   3   8        403.02        414.04        47.13 o                         
   1   3   8        323.20        398.23        67.88 o                         
   2   3   8         34.79         17.46        53.86 o                         
   3   3   8        576.23        585.43        68.72 o                         
   4   3   8        156.99        182.34        86.24 o                         
  -4   4   8        646.90        611.93        72.12 o                         
  -3   4   8         84.12        -46.80        55.08 o                         
  -2   4   8       1452.82       1429.38        68.59 o                         
  -1   4   8        678.26        691.05        57.69 o                         
   0   4   8       2287.03       2306.43       115.46 o                         
   1   4   8        315.46        308.76        54.84 o                         
   2   4   8         94.66         88.72        57.69 o                         
   3   4   8        601.96        655.90        84.53 o                         
  -3   5   8        176.63        188.47        71.92 o                         
  -2   5   8         11.73         -1.59        49.03 o                         
  -1   5   8        529.36        466.31        65.46 o                         
   0   5   8        602.53        528.18        66.94 o                         
   1   5   8        141.69        132.80        65.53 o                         
   2   5   8        411.15        367.98        96.70 o                         
  -5   1   9        281.83        112.09       101.12 o                         
  -4   1   9         19.44        115.75        60.80 o                         
  -3   1   9         38.52         49.63        51.95 o                         
  -2   1   9        102.25        175.09        48.52 o                         
  -1   1   9        121.36        264.50        51.52 o                         
   0   1   9        574.27        530.72        54.52 o                         
   1   1   9        389.07        333.06        53.14 o                         
   2   1   9        874.14        748.33        74.82 o                         
   3   1   9        315.19        461.25        74.98 o                         
   4   1   9         88.05          8.41        84.37 o                         
  -4   2   9          1.81         59.28        69.45 o                         
  -3   2   9        135.24        119.13        57.44 o                         
  -2   2   9        383.98        411.16        52.76 o                         
  -1   2   9        741.62        715.25        70.88 o                         
   0   2   9          5.47         72.60        48.77 o                         
   1   2   9       1227.70       1083.70       110.04 o                         
   2   2   9       1745.43       1869.84       101.10 o                         
   3   2   9        652.89        561.56        87.41 o                         
  -4   3   9        872.31        716.05        74.96 o                         
  -3   3   9        256.67        224.64        55.71 o                         
  -2   3   9        230.37        150.41        52.71 o                         
  -1   3   9       1688.35       1761.59        95.78 o                         
   0   3   9         64.71         64.22        61.63 o                         
   1   3   9        301.58        263.70        80.33 o                         
   2   3   9        108.69        256.83        77.23 o                         
   3   3   9          6.05        -78.64        78.64 o                         
  -3   4   9         30.69         -7.12        75.52 o                         
  -2   4   9        262.65        259.31       103.73 o                         
  -1   4   9         14.29         -2.24        72.03 o                         
   0   4   9         33.14        110.39        86.69 o                         
   1   4   9         61.28        129.56       108.66 o                         
   2   4   9        100.49          2.39        70.95 o                         
  -4   0  10          7.97        159.20       113.96 o                         
  -3   0  10        359.98        285.69       108.65 o                         
  -2   0  10       3380.83       3500.19       204.19 o                         
  -1   0  10        836.78        684.31       147.94 o                         
   0   0  10        449.11        519.73        92.77 o                         
   1   0  10       1549.65       1608.62       132.28 o                         
   2   0  10         76.11         39.02       103.66 o                         
  -4   1  10        214.28        138.50       101.88 o                         
  -3   1  10         13.52        125.53       111.27 o                         
  -2   1  10       1923.58       1834.74        89.18 o                         
  -1   1  10        222.94        261.00        69.62 o                         
   0   1  10        153.01        118.51        60.52 o                         
   1   1  10       1508.38       1317.16       139.97 o                         
   2   1  10        153.24        134.70        95.65 o                         
  -3   2  10        398.87        501.89        77.44 o                         
  -2   2  10         38.16         16.85        64.44 o                         
  -1   2  10        164.72        164.20        66.87 o                         
   0   2  10         90.78        148.13       107.08 o                         
   1   2  10        737.63        663.95        84.75 o                         
   2   2  10         45.29         30.77        86.69 o                         
  -2   3  10        237.25        311.99        79.28 o                         
  -1   3  10       1173.76       1121.03        98.34 o                         
   0   3  10        773.63        701.73        95.17 o                         
   1   3  10         85.12        199.72        86.51 o                         
  -1   1  11        127.76         94.16        87.24 o                         
   0   1  11       1798.22       1554.83       112.08 o                         
                                                                                
